# Supplementary material for: Development of a High-Throughput Microfluidic qPCR System for the Quantitative Determination of Quality-Relevant Bacteria in Cheese
Source: Front Microbiol. 2021 Jan 7;11:619166. doi: 10.3389/fmicb.2020.619166 (PMC7817891; doi:10.3389/fmicb.2020.619166)
Supplement: Supplementary file 1 [file Data_Sheet_1.XLSX]

## Sheet: target strains
Species	Strainname	Isolation source	Reference	Original depositor; strain designation
Clostridium tyrobutyricum	DSM 2637	Unknown	DSMZ	G. Hobbs		1) German Collection of Microorganisms and Cell Cultures
Clostridium tyrobutyricum	FAM 1519	Cheese (processed)	ACC			2) ATCC, Virginia, USA
Clostridium tyrobutyricum	FAM 1526	Cheese (Gruyère)	ACC			3) Agroscope Culture Collection (Switzerland)
Clostridium tyrobutyricum	FAM 1550	Cheese	ACC			4) Culture Collection University of Gothenburg
Clostridium tyrobutyricum	FAM 1555	Cheese (processed)	ACC			5) Belgian Co-Ordinated Collections of Micro-Organisms
Clostridium tyrobutyricum	FAM 1600	Cheese (processed)	ACC			6) National Collection of Industrial Food and Marine Bacteria
Clostridium tyrobutyricum	FAM 22547	Cheese (Vacherin Fribourgeois)	ACC
Clostridium tyrobutyricum	FAM 22548	Cheese (Vacherin Fribourgeois)	ACC
Clostridium tyrobutyricum	FAM 22549	Cheese (Winzer Délice)	ACC
Clostridium tyrobutyricum	FAM 22550	Cheese (Winzer Délice)	ACC
Clostridium tyrobutyricum	FAM 22551	Cheese (Gruyère)	ACC
Clostridium tyrobutyricum	FAM 22552	Cheese (Raclette)	ACC
Clostridium tyrobutyricum	FAM 22553	Cheese (Raclette)	ACC
Clostridium tyrobutyricum	FAM 22555	Cheese (Raclette)	ACC
Clostridium tyrobutyricum	DSM 1460	Contaminant	DSMZ	H. Simon and J. Bader, Techn. Univ. München, Germany; La1
Clostridium tyrobutyricum	DSM 663	Cheese (Emmental)	DSMZ	H.J. Kutzner {1963}
Clostridium tyrobutyricum	DSM 664	Milk (raw)	DSMZ	H.J. Kutzner; W55
Clostridium tyrobutyricum	NCIMB 9582	Unknown	NCIMB	M.E. Sharpe
Clostridium tyrobutyricum	NCIMB 701715	Unknown	NCIMB	M E Sharpe, NIRD 1963
Clostridium tyrobutyricum	NCIMB 701753	Cheese	NCIMB	A Goudkov, NIRD
Clostridium tyrobutyricum	NCIMB 701755	Cheese (Cheddar)	NCIMB	A Goudkov, NIRD
Clostridium tyrobutyricum	NCIMB 701756	Unknown	NCIMB	A Goudkov, NIRD
Clostridium tyrobutyricum	NCIMB 701757	Cheese (Cheddar)	NCIMB	A Goudkov, NIRD
Clostridium tyrobutyricum	NCIMB 701790	Silage	NCIMB	M E Sharpe, NIRD
Clostridium tyrobutyricum	NCIMB 703020	Meat (spoiled)	NCIMB	D N Christensen, Royal Veterinary & Agricultural University, Frederiksburg Denmark
Enterococcus durans	DSM 20633	Milk (dried)	DSMZ	J.M. Sherman; 98 D
Enterococcus durans	FAM 19822	Cheese (Emmental)	ACC
Enterococcus durans	FAM 22256	Natural starter (whey)	ACC
Enterococcus durans	LMG 12283	Intestine (chicken)	BCCM/LMG	Devriese L., UGent - Fac. Diergeneeskunde, Vakgroep Pathologie, Bacteriologie en Pluimveeziekten
Enterococcus durans	LMG 12903	Cheese (Cheddar)	BCCM/LMG	R.Tittsler
Enterococcus durans	LMG 14202	Herring	BCCM/LMG	Van Damme L.
Enterococcus durans	LMG 20617	Yoghurt	BCCM/LMG	Kalantzopoulos G., Agricultural University of Athens, Laboratory of Dairy Research - Dep. of Food Science and Technology
Enterococcus durans	LMG 20616	Curd (Feta)	BCCM/LMG	Kalantzopoulos G., Agricultural University of Athens, Laboratory of Dairy Research - Dep. of Food Science and Technology
Enterococcus durans	LMG 16887	Pleural fluid (human)	BCCM/LMG	R.Facklam CDC
Enterococcus durans	LMG 16886	Blood (human)	BCCM/LMG	R.Facklam CDC
Enterococcus durans	LMG 14374	Bovine	BCCM/LMG	Devriese L., UGent - Fac. Diergeneeskunde, Vakgroep Pathologie, Bacteriologie en Pluimveeziekten
Enterococcus durans	LMG 20622	Cheese (Feta)	BCCM/LMG	Kalantzopoulos G., Agricultural University of Athens, Laboratory of Dairy Research - Dep. of Food Science and Technology
Enterococcus durans	LMG 20884	Cheese (semi-soft)	BCCM/LMG	Cogan T., TEAGASC Food Research Centre, National Dairy Products Research Centre (DPRC)
Enterococcus durans	LMG 20878	Cheese (smear-ripened)	BCCM/LMG	Cogan T., TEAGASC Food Research Centre, National Dairy Products Research Centre (DPRC)
Enterococcus durans	LMG 20826	Cheese (Monteveronese)	BCCM/LMG	Dellaglio F., Universita Degli Studi Di Verona, Dipartimento di Biotecnologie
Enterococcus durans	LMG 20820	Cheese (Toma)	BCCM/LMG	Dellaglio F., Universita Degli Studi Di Verona, Dipartimento di Biotecnologie
Enterococcus durans	LMG 20793	Cheese (Cheddar)	BCCM/LMG	Cogan T., TEAGASC Food Research Centre, National Dairy Products Research Centre (DPRC)
Enterococcus durans	LMG 20692	Cheese (goat)	BCCM/LMG	Lombardi A., Veneto Agricoltura Istituto per Qualità e le Tecnologie Agroalimentari
Enterococcus durans	LMG 20666	Cheese (Montasio)	BCCM/LMG	Lombardi A., Veneto Agricoltura Istituto per Qualità e le Tecnologie Agroalimentari
Enterococcus durans	LMG 20654	Cheese (Fontina)	BCCM/LMG	Dellaglio F., Universita Degli Studi Di Verona, Dipartimento di Biotecnologie
Enterococcus durans	LMG 20627	Brine (Feta)	BCCM/LMG	Kalantzopoulos G., Agricultural University of Athens, Laboratory of Dairy Research - Dep. of Food Science and Technology
Enterococcus durans	LMG 23542	Feces (human)	BCCM/LMG	Ouwehand A., Department of Biochemistry and Food Chemistry University of Turku (1999)
Enterococcus durans	LMG 22768	Dog	BCCM/LMG	De Graef E., Ghent University
Enterococcus durans	LMG 20931	Cheese (Casera)	BCCM/LMG	Cogan T., TEAGASC Food Research Centre, National Dairy Products Research Centre (DPRC)
Enterococcus durans	LMG 20916	Cheese (Taleggio cortine)	BCCM/LMG	Dellaglio F., Universita Degli Studi Di Verona, Dipartimento di Biotecnologie
Enterococcus faecalis	ATCC 19433	Unknown	ATCC	NIRD
Enterococcus faecalis	DSM 20380	Abscess	DSMZ	Kiel; 26703
Enterococcus faecalis	FAM 2922	Unknown	ACC
Enterococcus faecalis	FAM 8254	Unknown	ACC
Enterococcus faecalis	FAM 8493	Unknown	ACC
Enterococcus faecalis	FAM 8494	Unknown	ACC
Enterococcus faecalis	FAM 8495	Unknown	ACC
Enterococcus faecalis	FAM 10310	Milk	ACC
Enterococcus faecalis	FAM 20649	Cheese (Tilsit)	ACC
Enterococcus faecalis	FAM 20853	Cheese (Raclette)	ACC
Enterococcus faecalis	FAM 22123	Natural starter (whey)	ACC
Enterococcus faecalis	FAM 22196	Natural starter (whey)	ACC
Enterococcus faecalis	FAM 22219	Unknown	ACC
Enterococcus faecalis	FAM 22220	Unknown	ACC
Enterococcus faecalis	FAM 22237	Natural starter (whey)	ACC
Enterococcus faecalis	FAM 22739	Milk (incubated)	ACC
Enterococcus faecalis	FAM 22965	Cheese (Raclette)	ACC
Enterococcus faecalis	FAM 23457	Cheese	ACC
Enterococcus faecalis	DSM 20060	Silage	DSMZ	T. Beck; 2409
Enterococcus faecalis	DSM 20376	Milk (raw)	DSMZ	Kiel; 26487
Enterococcus faecalis	DSM 29488	Feces (Mouse)	DSMZ	T. Clavel, TU Munich, Freising-Weihenstephan, Germany; BLGJ-x-F-MMA-1-1
Enterococcus faecalis	DSM 20371	Pleural fluid	DSMZ	Kiel; 27738
Enterococcus faecium	DSM 20477	Unknown	DSMZ	A. Grumbach
Enterococcus faecium	FAM 1381	Unknown	ACC
Enterococcus faecium	FAM 1567	Cheese	ACC
Enterococcus faecium	FAM 1711	Cheese (Appenzell)	ACC
Enterococcus faecium	FAM 1719	Ventrux Acido (capsule)	ACC
Enterococcus faecium	FAM 1818	Starter culture (undefined)	ACC
Enterococcus faecium	FAM 2882	Starter culture (undefined)	ACC
Enterococcus faecium	FAM 17414	Cheese (Gruyère)	ACC
Enterococcus faecium	FAM 17991	Cow	ACC
Enterococcus faecium	FAM 19316	Cheese (Emmental)	ACC
Enterococcus faecium	FAM 20339	Cheese (Gruyère)	ACC
Enterococcus faecium	FAM 20680	Cheese (Tilsit)	ACC
Enterococcus faecium	FAM 20854	Cheese (Raclette)	ACC
Enterococcus faecium	FAM 22738	Milk (incubated)	ACC
Enterococcus faecium	DSM 2146	Cheese	DSMZ	J.M. Skerman (Streptococcus faecalis)
Enterococcus faecium	DSM 13589	Feces (human)	DSMZ	J. Wagner, Freie Univ. Berlin
Enterococcus faecium	DSM 13590	Feces (human)	DSMZ	J. Wagner, Freie Univ. Berlin
Enterococcus faecium	DSM 17050	Hospital	DSMZ	Merlin GmbH
Enterococcus faecium	DSM 25389	Feces (human)	DSMZ	R. J.L. Willems
Enterococcus faecium	DSM 25390	Clinical isolate	DSMZ	W. van Schalk, University Medical Center Utrecht, Dept. of Med. Microbiol., The Netherlands; U0317
Enterococcus faecium	DSM 25644	Patient	DSMZ	Marina Goderdzishvili, Eliava Institute of Bacteriophages, Microbiology and Virology, Tbilisi, Georgia
Enterococcus faecium	DSM 25697	Feces (human)	DSMZ	Korean National Institute of Health
Enterococcus faecium	DSM 25698	Feces (human)	DSMZ	Korean National Institute of Health
Enterococcus faecium	DSM 25699	Feces (human)	DSMZ	Korean National Institute of Health
Enterococcus faecium	DSM 25868	Feces (human)	DSMZ	Korean National Institute of Health
Levilactobacillus brevis	DSM 20054	Feces	DSMZ	S. Orla-Jensen; 14 (Betabacterium breve)
Levilactobacillus brevis	FAM 19091	Sausage	ACC
Levilactobacillus brevis	DSM 20556	Fermented olives (green)	DSMZ	R.H. Vaughn; 269Y
Levilactobacillus brevis	FAM 22874	Unknown	ACC
Levilactobacillus brevis	FAM 23126	Cheese	ACC
Levilactobacillus brevis	DSM 1267	Yeast (dried)	DSMZ	A.C. Hayward; 5 N
Levilactobacillus brevis	DSM 1268	Beer	DSMZ	T.K. Walker (Lactobacillus pastorianus)
Levilactobacillus brevis	DSM 1269	Yeast	DSMZ	T.K. Walker (Lactobacillus pastorianus)
Levilactobacillus brevis	DSM 2647	Silage	DSMZ	Chem. Werke Huels AG; No. 2
Levilactobacillus brevis	DSM 6235	Beer (spoilt)	DSMZ	W. Back; D 13. (Lactobacillus frigidus)
Levilactobacillus brevis	LMG 12022	Unknown	BCCM/LMG	G.Reuter
Levilactobacillus brevis	CCUG 9082	Feces (human)	CCUG	Enteric Dept., PHL, Göteborg, Sweden
Levilactobacillus brevis	CCUG 33268	Abdomen (human)	CCUG	L. Karmenstad, PHL, Växjö, Sweden
Levilactobacillus brevis	CCUG 35288	Blood (human)	CCUG	Blood Dept., PHL, Göteborg, Sweden
Levilactobacillus brevis	CCUG 36840	Silage	CCUG	NCTC, London, UK
Levilactobacillus brevis	CCUG 39980	Carrots	CCUG
Levilactobacillus brevis	CCUG 48612	Blood (human)	CCUG	B.-M. Ellis, PHL, Karlskrona, Sweden
Levilactobacillus brevis	CCUG 57950	Pickles	CCUG	Anders Linder, Lidköping, Sweden
Lacticaseibacillus casei	ATCC 393	Dairy products	ATCC	S. Orla-Jensen; 7 (Streptobacterium casei)
Lacticaseibacillus casei	FAM 20446	Cheese (Gruyère)	ACC
Loigolactobacillus coryniformis subsp. torquens	DSM 20004	Cow shed	DSMZ	I. G. Abo-Elnaga; 30
Loigolactobacillus coryniformis subsp. coryniformis	DSM 20001	Silage	DSMZ	I. G. Abo-Elnaga; 34
Loigolactobacillus coryniformis subsp. coryniformis	DSM 20007	Silage	DSMZ	I. G. Abo-Elnaga; 33
Loigolactobacillus coryniformis subsp. torquens	DSM 20005	Manure (cow)	DSMZ	I. G. Abo-Elnaga; 7/23
Loigolactobacillus coryniformis	DSM 13202	Forage	DSMZ	G. Pahlow, FAL, Federal Res. Centre of Agriculture Braunschweig, Germany
Loigolactobacillus coryniformis	FAM 1918	Cheese	ACC
Loigolactobacillus coryniformis	FAM 6055	Cheese	ACC
Loigolactobacillus coryniformis	FAM 6056	Cheese	ACC
Loigolactobacillus coryniformis	FAM 6057	Cheese	ACC
Loigolactobacillus coryniformis	FAM 7850	Unknown	ACC
Loigolactobacillus coryniformis	FAM 7855	Unknown	ACC
Loigolactobacillus coryniformis	FAM 7857	Unknown	ACC
Loigolactobacillus coryniformis	FAM 8404	Unknown	ACC
Loigolactobacillus coryniformis	FAM 18566	Sausage (Vaudois)	ACC
Loigolactobacillus coryniformis	FAM 18702	Sausage (Vaudois)	ACC
Loigolactobacillus coryniformis	FAM 18755	Sausage (Vaudois)	ACC
Loigolactobacillus coryniformis	FAM 20761	Cheese (Tilsit)	ACC
Loigolactobacillus coryniformis	FAM 23050	Cheese (Tête de Moine)	ACC
Loigolactobacillus coryniformis	FAM 24195	Milk	ACC
Latilactobacillus curvatus	DSM 20019	Milk	DSMZ	I. G. Abo-Elnaga; 1
Latilactobacillus curvatus	FAM 18091	Sausage (Salami)	ACC
Latilactobacillus curvatus	FAM 18233	Sausage (Appenzell)	ACC
Latilactobacillus curvatus	FAM 18237	Sausage (Appenzell)	ACC
Latilactobacillus curvatus	FAM 18238	Sausage (Appenzell)	ACC
Latilactobacillus curvatus	FAM 18270	Sausage	ACC
Latilactobacillus curvatus	FAM 18293	Sausage	ACC
Latilactobacillus curvatus	FAM 18306	Sausage (Salami)	ACC
Latilactobacillus curvatus	FAM 18531	Sausage (Salami)	ACC
Latilactobacillus curvatus	FAM 18535	Sausage (Salami)	ACC
Latilactobacillus curvatus	FAM 18537	Sausage	ACC
Latilactobacillus curvatus	FAM 18539	Sausage	ACC
Latilactobacillus curvatus	FAM 18587	Sausage (Mortadella)	ACC
Latilactobacillus curvatus	FAM 18589	Sausage (Mortadella)	ACC
Latilactobacillus curvatus	FAM 18591	Sausage (Salami)	ACC
Latilactobacillus curvatus	FAM 18593	Sausage (Salami)	ACC
Latilactobacillus curvatus	FAM 18671	Sausage (Mortadella)	ACC
Latilactobacillus curvatus	FAM 18693	Sausage (Vaudois)	ACC
Latilactobacillus curvatus	FAM 18709	Sausage (Mortadella)	ACC
Latilactobacillus curvatus	FAM 18712	Sausage (Mortadella)	ACC
Latilactobacillus curvatus	FAM 18718	Sausage (Mortadella)	ACC
Latilactobacillus curvatus	FAM 18722	Sausage (Mortadella)	ACC
Latilactobacillus curvatus	FAM 18724	Sausage (Mortadella)	ACC
Latilactobacillus curvatus	FAM 18731	Sausage (Salami)	ACC
Latilactobacillus curvatus	FAM 18867	Sausage (Vaudois)	ACC
Lactobacillus delbrueckii subsp. lactis	DSM 20072	Cheese (Emmental)	DSMZ	A. Snog-Kjaer (S. Orla-Jensen Thermobacterium lactis No. 10)
Lactobacillus delbrueckii subsp. delbrueckii	DSM 20074	Mash (sour grain)	DSMZ	M. Rogosa
Lactobacillus delbrueckii subsp. bulgaricus	DSM 20081	Yoghourt (Bulgarian)	DSMZ	S. Orla-Jensen; 14 (Thermobacterium bulgaricum)
Lactobacillus delbrueckii subsp. lactis	FAM 8520	Milk	ACC
Lactobacillus delbrueckii subsp. lactis	FAM 10980	Starter culture (undefined)	ACC
Lactobacillus delbrueckii subsp. lactis	FAM 11001	Starter culture (undefined)	ACC
Lactobacillus delbrueckii subsp. lactis	FAM 11036	Starter culture (undefined)	ACC
Lactobacillus delbrueckii subsp. lactis	FAM 11063	Starter culture (undefined)	ACC
Lactobacillus delbrueckii subsp. lactis	FAM 11071	Starter culture (undefined)	ACC
Lactobacillus delbrueckii subsp. lactis	FAM 11129	Starter culture (undefined)	ACC
Lactobacillus delbrueckii subsp. lactis	FAM 12080	Starter culture (undefined)	ACC
Lactobacillus delbrueckii subsp. lactis	FAM 12103	Starter culture (undefined)	ACC
Lactobacillus delbrueckii subsp. lactis	FAM 19282	Cheese (Emmental)	ACC
Lactobacillus delbrueckii subsp. lactis	FAM 19699	Cheese (Emmental)	ACC
Lactobacillus delbrueckii subsp. lactis	FAM 19857	Cheese (Emmental)	ACC
Lactobacillus delbrueckii subsp. lactis	FAM 19994	Cheese (Emmental)	ACC
Lactobacillus delbrueckii subsp. lactis	FAM 20408	Cheese (Gruyère)	ACC
Lactobacillus delbrueckii subsp. bulgaricus	FAM 20491	Whey	ACC
Lactobacillus delbrueckii subsp. bulgaricus	FAM 20544	Cheese (Gruyère)	ACC
Lactobacillus delbrueckii subsp. bulgaricus	FAM 20573	Cheese	ACC
Lactobacillus delbrueckii subsp. bulgaricus	FAM 21277	Starter culture (undefined)	ACC
Lactobacillus delbrueckii subsp. bulgaricus	FAM 21376	Starter culture (undefined)	ACC
Lactobacillus delbrueckii subsp. lactis	FAM 21745	Starter culture (undefined)	ACC
Lactobacillus delbrueckii subsp. lactis	FAM 21748	Starter culture (undefined)	ACC
Lactobacillus delbrueckii subsp. lactis	FAM 21753	Starter culture (undefined)	ACC
Lactobacillus delbrueckii subsp. lactis	FAM 21757	Starter culture (undefined)	ACC
Lactobacillus delbrueckii subsp. lactis	FAM 21780	Starter culture (undefined)	ACC
Lactobacillus delbrueckii subsp. lactis	FAM 21783	Starter culture (undefined)	ACC
Lactobacillus delbrueckii subsp. lactis	FAM 22064	Unknown	ACC
Lactobacillus delbrueckii subsp. lactis	FAM 22091	Natural starter (whey)	ACC
Lactobacillus delbrueckii subsp. bulgaricus	FAM 22166	Natural starter (whey)	ACC
Lactobacillus delbrueckii subsp. bulgaricus	FAM 22680	Natural starter (whey)	ACC
Lactobacillus delbrueckii subsp. bulgaricus	FAM 13024	Starter culture	ACC
Lactobacillus delbrueckii subsp. lactis	FAM 21758	Starter culture (undefined)	ACC
Limosilactobacillus fermentum	DSM 20052	Fermented beets	DSMZ	S. Orla-Jensen; 28 (Betabacterium longum)
Limosilactobacillus fermentum	FAM 1734	Cheese (Gruyère)	ACC
Limosilactobacillus fermentum	FAM 10911	Starter culture (undefined)	ACC
Limosilactobacillus fermentum	FAM 10921	Whey	ACC
Limosilactobacillus fermentum	FAM 10926	Whey	ACC
Limosilactobacillus fermentum	FAM 10930	Whey	ACC
Limosilactobacillus fermentum	FAM 10950	Whey	ACC
Limosilactobacillus fermentum	FAM 11660	Whey	ACC
Limosilactobacillus fermentum	FAM 11666	Whey	ACC
Limosilactobacillus fermentum	FAM 11674	Whey	ACC
Limosilactobacillus fermentum	FAM 11690	Whey	ACC
Limosilactobacillus fermentum	FAM 11745	Whey	ACC
Limosilactobacillus fermentum	FAM 11791	Whey	ACC
Limosilactobacillus fermentum	FAM 11822	Starter culture (undefined)	ACC
Limosilactobacillus fermentum	FAM 19341	Cheese (Emmentaler)	ACC
Limosilactobacillus fermentum	FAM 20347	Cheese (Gruyère)	ACC
Limosilactobacillus fermentum	FAM 20703	Cheese (Tilsit)	ACC
Limosilactobacillus fermentum	FAM 21121	Milk	ACC
Limosilactobacillus fermentum	FAM 21559	Starter culture (undefined)	ACC
Limosilactobacillus fermentum	FAM 21599	Starter culture (undefined)	ACC
Limosilactobacillus fermentum	FAM 22066	Natural starter (whey)	ACC
Limosilactobacillus fermentum	FAM 22067	Natural starter (whey)	ACC
Limosilactobacillus fermentum	FAM 22068	Natural starter (whey)	ACC
Limosilactobacillus fermentum	FAM 22296	Unknown	ACC
Lactobacillus helveticus	DSM 20075	Cheese (Emmental)	DSMZ	S. Orla-Jensen; 12 (Thermobacterium helveticum)
Lactobacillus helveticus	FAM 1172	Unknown	ACC
Lactobacillus helveticus	FAM 1450	Unknown	ACC
Lactobacillus helveticus	FAM 1476	Unknown	ACC
Lactobacillus helveticus	FAM 8101	Cheese (Tilsit)	ACC
Lactobacillus helveticus	FAM 8102	Cheese (Tilsit)	ACC
Lactobacillus helveticus	FAM 8108	Cheese (Appenzell)	ACC
Lactobacillus helveticus	FAM 13019	Natural starter (whey)	ACC
Lactobacillus helveticus	FAM 19190	Cheese (Gruyère)	ACC
Lactobacillus helveticus	FAM 20575	Cheese (Gruyère)	ACC
Lactobacillus helveticus	FAM 21339	Starter culture (undefined)	ACC
Lactobacillus helveticus	FAM 21790	Starter culture (undefined)	ACC
Lactobacillus helveticus	FAM 22076	Cheese (Sbrinz)	ACC
Lactobacillus helveticus	FAM 22077	Cheese (Emmental)	ACC
Lactobacillus helveticus	FAM 22135	Natural starter (whey)	ACC
Lactobacillus helveticus	FAM 22155	Starter culture (undefined)	ACC
Lactobacillus helveticus	FAM 22157	Starter culture (undefined)	ACC
Lactobacillus helveticus	FAM 22192	Starter culture (undefined)	ACC
Lactobacillus helveticus	FAM 22287	Starter culture (undefined)	ACC
Lactobacillus helveticus	FAM 22292	Starter culture (undefined)	ACC
Lactobacillus helveticus	FAM 22472	Cheese (Sbrinz)	ACC
Lactobacillus helveticus	FAM 23235	Unknown	ACC
Lactobacillus helveticus	FAM 23236	Unknown	ACC
Lactobacillus helveticus	FAM 23322	Starter culture	ACC
Lentilactobacillus parabuchneri	DSM 5707	Saliva (human)	DSMZ	A.C. Hayward; 6E
Lentilactobacillus parabuchneri	FAM 21731	Cheese (Emmental)	ACC
Lentilactobacillus parabuchneri	FAM 21809	Cheese (Tête de Moine)	ACC
Lentilactobacillus parabuchneri	FAM 21822	Cheese (Emmental)	ACC
Lentilactobacillus parabuchneri	FAM 21829	Cheese (Emmental)	ACC
Lentilactobacillus parabuchneri	FAM 21831	Cheese	ACC
Lentilactobacillus parabuchneri	FAM 21832	Cheese	ACC
Lentilactobacillus parabuchneri	FAM 21834	Cheese (Tilsit)	ACC
Lentilactobacillus parabuchneri	FAM 21835	Cheese (Tilsit)	ACC
Lentilactobacillus parabuchneri	FAM 21836	Cheese (Raclette)	ACC
Lentilactobacillus parabuchneri	FAM 21838	Cheese (Hobelkäse)	ACC
Lentilactobacillus parabuchneri	DSM 5987	Cheese	DSMZ	D. Engesser; Lb 14
Lentilactobacillus parabuchneri	LMG 11773	Unknown	BCCM/LMG	Coberco Research Laboratorium (Lactobacillus buchneri); ST2A
Lentilactobacillus parabuchneri	FAM 23163	Cheese (Tête de Moine)	ACC
Lentilactobacillus parabuchneri	FAM 23164	Cheese (Tête de Moine)	ACC
Lentilactobacillus parabuchneri	FAM 23165	Cheese (Tête de Moine)	ACC
Lentilactobacillus parabuchneri	FAM 23166	Cheese (Tête de Moine)	ACC
Lentilactobacillus parabuchneri	FAM 23167	Cheese (Tête de Moine)	ACC
Lentilactobacillus parabuchneri	FAM 23168	Cheese (Tête de Moine)	ACC
Lentilactobacillus parabuchneri	FAM 23169	Cheese (Tête de Moine)	ACC
Lentilactobacillus parabuchneri	FAM 23279	Milk	ACC
Lentilactobacillus parabuchneri	FAM 23280	Milk	ACC
Lentilactobacillus parabuchneri	FAM 23281	Milk	ACC
Lentilactobacillus parabuchneri	FAM 23282	Milk	ACC
Lentilactobacillus parabuchneri	FAM 21823	Cheese	ACC
Lacticaseibacillus paracasei	DSM 5622	Unknown	DSMZ	NIRD; RO94 (Lactobacillus casei)
Lacticaseibacillus paracasei	DSM 20012	Milk (pasteurized)	DSMZ	I. G. Abo-Elnaga; 19/74
Lacticaseibacillus paracasei	FAM 4010	Unknown	ACC
Lacticaseibacillus paracasei	FAM 6896.1	Unknown	ACC
Lacticaseibacillus paracasei	FAM 6896.2	Unknown	ACC
Lacticaseibacillus paracasei	FAM 6988	Unknown	ACC
Lacticaseibacillus paracasei	FAM 7562	Unknown	ACC
Lacticaseibacillus paracasei	FAM 7862	Unknown	ACC
Lacticaseibacillus paracasei	FAM 7981	Unknown	ACC
Lacticaseibacillus paracasei	FAM 8379	Unknown	ACC
Lacticaseibacillus paracasei	FAM 8398	Unknown	ACC
Lacticaseibacillus paracasei	FAM 17407	Cheese (Gruyère)	ACC
Lacticaseibacillus paracasei	FAM 18133.2	Cheese	ACC
Lacticaseibacillus paracasei	FAM 19317	Cheese (Emmental)	ACC
Lacticaseibacillus paracasei	FAM 22436	Milk	ACC
Lacticaseibacillus paracasei	FAM 22437	Milk	ACC
Lacticaseibacillus paracasei	FAM 19331	Cheese (Emmental)	ACC
Lacticaseibacillus paracasei	FAM 19237	Cheese (Emmental)	ACC
Lacticaseibacillus paracasei	FAM 19419	Cheese (Emmental)	ACC
Lacticaseibacillus paracasei	FAM 19513	Cheese (Emmental)	ACC
Lacticaseibacillus paracasei	FAM 19514	Cheese (Emmental)	ACC
Lactiplantibacillus paraplantarum	DSM 10667	Beer	DSMZ	Brasseries Kronenbourg; CST 10961
Lactiplantibacillus paraplantarum	DSM 10641	Unknown	DSMZ	E.B. Fred; 102 (Lactobacillus plantarum)
Lactiplantibacillus paraplantarum	FAM 4075	Unknown	ACC
Lactiplantibacillus paraplantarum	FAM 7852	Unknown	ACC
Lactiplantibacillus paraplantarum	FAM 7996	Unknown	ACC
Lactiplantibacillus paraplantarum	FAM 7991	Unknown	ACC
Lactiplantibacillus paraplantarum	FAM 18196	Sausage	ACC
Lactiplantibacillus paraplantarum	FAM 18197	Sausage (Salami)	ACC
Lactiplantibacillus paraplantarum	FAM 18198	Sausage (Salami)	ACC
Lactiplantibacillus paraplantarum	FAM 18201	Sausage (Salami)	ACC
Lactiplantibacillus paraplantarum	FAM 18553	Sausage (Vaudois)	ACC
Lactiplantibacillus paraplantarum	FAM 18556.1	Sausage (Salami)	ACC
Lactiplantibacillus paraplantarum	FAM 18556.2	Sausage (Salami)	ACC
Lactiplantibacillus paraplantarum	FAM 18556.3	Sausage (Salami)	ACC
Lactiplantibacillus plantarum	DSM 20174	Pickled cabbage	DSMZ	S. Orla-Jensen; No. 39 (Streptobacterium plantarum)
Lactiplantibacillus plantarum	DSM 20246	Unknown	DSMZ	R. Kuhn (Streptobacterium plantarum 10S)
Lactiplantibacillus plantarum	ATCC 8014	Unknown	ATCC	E. McCoy
Lactiplantibacillus plantarum	FAM 5004	Milk	ACC
Lactiplantibacillus plantarum	FAM 6024	Unknown	ACC
Lactiplantibacillus plantarum	FAM 6421	Milk	ACC
Lactiplantibacillus plantarum	FAM 6940	Milk	ACC
Lactiplantibacillus plantarum	FAM 8230	Starter culture	ACC
Lactiplantibacillus plantarum	FAM 18037	Starter culture (sausage)	ACC
Lactiplantibacillus plantarum	FAM 18215	Sausage (Appenzell)	ACC
Lactiplantibacillus plantarum	FAM 18220	Sausage (Appenzell)	ACC
Lactiplantibacillus plantarum	FAM 18221	Sausage (Appenzell)	ACC
Lactiplantibacillus plantarum	FAM 18230	Sausage (Salami)	ACC
Lactiplantibacillus plantarum	FAM 18558	Sausage	ACC
Lactiplantibacillus plantarum	FAM 18565	Sausage (Vaudois)	ACC
Lactiplantibacillus plantarum	FAM 18858	Sausage (Vaudois)	ACC
Lactiplantibacillus plantarum	FAM 18874	Sausage (Vaudois)	ACC
Lactiplantibacillus plantarum	FAM 18898	Sausage (Vaudois)	ACC
Lactiplantibacillus plantarum	FAM 20642	Cheese (Tilsit)	ACC
Lactiplantibacillus plantarum	FAM 21789	Starter culture (undefined)	ACC
Lactiplantibacillus plantarum	FAM 21827	Cheese (Emmental)	ACC
Lactiplantibacillus plantarum	FAM 22495	Whey	ACC
Lactiplantibacillus plantarum	FAM 22729	Unknown	ACC
Lactiplantibacillus plantarum	FAM 22731	Unknown	ACC
Lacticaseibacillus rhamnosus	DSM 20021	Unknown	DSMZ	F.M. Strong
Lacticaseibacillus rhamnosus	ATCC 11981	Unknown	ATCC	A. Bradford (Lactobacillus helveticus)
Lacticaseibacillus rhamnosus	FAM 11821	Starter culture (undefined)	ACC
Lacticaseibacillus rhamnosus	FAM 14162	Unknown	ACC
Lacticaseibacillus rhamnosus	FAM 19224	Cheese (Emmental)	ACC
Lacticaseibacillus rhamnosus	FAM 19231	Cheese (Emmental)	ACC
Lacticaseibacillus rhamnosus	FAM 19266	Cheese (Emmental)	ACC
Lacticaseibacillus rhamnosus	FAM 19330	Cheese (Emmental)	ACC
Lacticaseibacillus rhamnosus	FAM 19850	Cheese (Emmental)	ACC
Lacticaseibacillus rhamnosus	FAM 19984	Cheese (Emmental)	ACC
Lacticaseibacillus rhamnosus	FAM 20406	Cheese (Gruyère)	ACC
Lacticaseibacillus rhamnosus	FAM 20430	Cheese (Gruyère)	ACC
Lacticaseibacillus rhamnosus	FAM 20440	Cheese (Gruyère)	ACC
Lacticaseibacillus rhamnosus	FAM 20498	Cheese (Gruyère)	ACC
Lacticaseibacillus rhamnosus	FAM 20532	Cheese (Gruyère)	ACC
Lacticaseibacillus rhamnosus	FAM 20558	Cheese (Gruyère)	ACC
Lacticaseibacillus rhamnosus	FAM 20830	Cheese (Tilsit)	ACC
Lacticaseibacillus rhamnosus	FAM 21825	Cheese (Emmental)	ACC
Lacticaseibacillus rhamnosus	FAM 22647	Cheese (Sbrinz)	ACC
Lacticaseibacillus rhamnosus	FAM 22648	Cheese (Sbrinz)	ACC
Lacticaseibacillus rhamnosus	FAM 22660	Cheese (Sbrinz)	ACC
Lacticaseibacillus rhamnosus	FAM 22673	Cheese (Sbrinz)	ACC
Lacticaseibacillus rhamnosus	FAM 22674	Cheese (Sbrinz)	ACC
Lacticaseibacillus rhamnosus	CCUG 34291	Feces (human)	CCUG	New England Medical Center Hospitals, Inc.
Latilactobacillus sakei subsp. sakei	DSM 20017	Starter culture (Sake)	DSMZ	K. Kitahara; T.S.
Lactobacillus sakei subsp. carnosum	DSM 15831	Meat (fermented)	DSMZ	G. Reuter
Latilactobacillus sakei	FAM 14960	Milk	ACC
Latilactobacillus sakei	FAM 18070	Sausage (Salami)	ACC
Latilactobacillus sakei	FAM 18232	Sausage (Appenzell)	ACC
Latilactobacillus sakei	FAM 18242	Sausage (Appenzell)	ACC
Latilactobacillus sakei	FAM 18244	Sausage (deer)	ACC
Latilactobacillus sakei	FAM 18246	Sausage (deer)	ACC
Latilactobacillus sakei	FAM 18247	Sausage (deer)	ACC
Latilactobacillus sakei	FAM 18249	Sausage (deer)	ACC
Latilactobacillus sakei	FAM 18250	Sausage (deer)	ACC
Latilactobacillus sakei	FAM 18251	Sausage (deer)	ACC
Latilactobacillus sakei	FAM 18253	Sausage (deer)	ACC
Latilactobacillus sakei	FAM 18254	Sausage (deer)	ACC
Latilactobacillus sakei	FAM 18255	Sausage (deer)	ACC
Latilactobacillus sakei	FAM 18256	Sausage (deer)	ACC
Latilactobacillus sakei	FAM 18257	Sausage (deer)	ACC
Latilactobacillus sakei	FAM 18259	Sausage (deer)	ACC
Latilactobacillus sakei	FAM 18260	Sausage (deer)	ACC
Latilactobacillus sakei	FAM 18261	Sausage (deer)	ACC
Latilactobacillus sakei	FAM 18262	Sausage (deer)	ACC
Latilactobacillus sakei	FAM 18263	Sausage (deer)	ACC
Latilactobacillus sakei	FAM 18264	Sausage (deer)	ACC
Latilactobacillus sakei	FAM 18265	Sausage (deer)	ACC
Lactococcus lactis subsp. lactis	ATCC 19435	Unknown	ATCC	PMF Shattock
Lactococcus lactis subsp. lactis	FAM 11194	Unknown	ACC
Lactococcus lactis subsp. lactis	FAM 13688	Unknown	ACC
Lactococcus lactis subsp. lactis	FAM 17880	Unknown	ACC
Lactococcus lactis subsp. lactis	FAM 17899	Milk	ACC
Lactococcus lactis subsp. lactis	FAM 17927	Milk (goat)	ACC
Lactococcus lactis subsp. lactis	FAM 17940	Milk (goat)	ACC
Lactococcus lactis subsp. lactis	FAM 17921	Unknown	ACC
Lactococcus lactis subsp. lactis	FAM 17904	Milk	ACC
Lactococcus lactis subsp. lactis	FAM 17928	Milk (goat)	ACC
Lactococcus lactis subsp. lactis	FAM 17934	Milk (goat)	ACC
Lactococcus lactis subsp. lactis	FAM 17939	Milk (goat)	ACC
Lactococcus lactis subsp. lactis	FAM 17947	Milk (goat)	ACC
Lactococcus lactis subsp. lactis	FAM 20369	Cheese (Gruyère)	ACC
Lactococcus lactis subsp. lactis	FAM 17950	Milk (goat)	ACC
Lactococcus lactis subsp. lactis	FAM 20641	Cheese (Tilsit)	ACC
Lactococcus lactis subsp. lactis	FAM 23198	Goat	ACC
Lactococcus lactis subsp. lactis	FAM 23199	Barley	ACC
Lactococcus lactis subsp. lactis	FAM 23200	Pasture grass	ACC
Lactococcus lactis subsp. lactis	FAM 23201	Pasture grass	ACC
Lactococcus lactis subsp. lactis	FAM 23204	Cream	ACC
Lactococcus lactis subsp. lactis	FAM 23206	Pointed cabbage	ACC
Lactococcus lactis subsp. lactis	FAM 23207	Pointed cabbage	ACC
Lactococcus lactis subsp. lactis	FAM 23211	Grapes	ACC
Lactococcus lactis subsp. cremoris	DSM 20069	Unknown	DSMZ	Whitehead; HP
Lactococcus lactis subsp. cremoris	FAM 1233	Unknown	ACC
Lactococcus lactis subsp. cremoris	FAM 1621	Unknown	ACC
Lactococcus lactis subsp. cremoris	FAM 11206	Unknown	ACC
Lactococcus lactis subsp. cremoris	FAM 17841	Milk (goat)	ACC
Lactococcus lactis subsp. cremoris	FAM 17868	Milk	ACC
Lactococcus lactis subsp. cremoris	FAM 17869	Milk	ACC
Lactococcus lactis subsp. cremoris	FAM 17870	Milk	ACC
Lactococcus lactis subsp. cremoris	FAM 17873	Milk	ACC
Lactococcus lactis subsp. cremoris	FAM 17874	Milk	ACC
Lactococcus lactis subsp. cremoris	FAM 17875	Milk	ACC
Lactococcus lactis subsp. cremoris	FAM 17877	Milk	ACC
Lactococcus lactis subsp. cremoris	FAM 17882	Milk (goat)	ACC
Lactococcus lactis subsp. cremoris	FAM 17883	Milk (goat)	ACC
Lactococcus lactis subsp. cremoris	FAM 17885	Milk (goat)	ACC
Lactococcus lactis subsp. cremoris	FAM 17887	Milk (goat)	ACC
Lactococcus lactis subsp. cremoris	FAM 17892	Milk (goat)	ACC
Lactococcus lactis subsp. cremoris	FAM 17893	Milk (goat)	ACC
Lactococcus lactis subsp. cremoris	FAM 23214	Milk (goat)	ACC
Lactococcus lactis subsp. cremoris	FAM 23216	Barley	ACC
Lactococcus lactis subsp. cremoris	FAM 23218	Milk	ACC
Lactococcus lactis subsp. cremoris	FAM 22489	Milk (incubated)	ACC
Lactococcus lactis subsp. cremoris	FAM 22490	Milk (incubated)	ACC
Lactococcus lactis subsp. cremoris	FAM 22493	Whey	ACC
Lactococcus lactis subsp. cremoris	FAM 23219	Milk	ACC
Leuconostoc mesenteroides subsp. cremoris	DSM 20346	Starter culture (dried)	DSMZ	E.I. Garvie; LF2
Leuconostoc mesenteroides subsp. dextranicum	DSM 20484	Unknown	DSMZ	S. Orla-Jensen
Leuconostoc mesenteroides subsp. mesenteroides	DSM 20343	Olives (fermented)	DSMZ	R.H. Vaughn; 37 Y
Leuconostoc mesenteroides subsp. suionicum	DSM 20241	Unknown	DSMZ	W. Gingrich; 535
Leuconostoc mesenteroides subsp. cremoris	DSM 20200	Unknown	DSMZ	SMR; 68
Leuconostoc mesenteroides subsp. mesenteroides	DSM 20240	Unknown	DSMZ	NRRL
Leuconostoc mesenteroides	FAM 24145	Milk	ACC
Leuconostoc mesenteroides	FAM 5_11	Unknown	ACC
Leuconostoc mesenteroides	FAM 9_16	Unknown	ACC
Leuconostoc mesenteroides	FAM 24147	Cheese (Tomme)	ACC
Leuconostoc mesenteroides	FAM 14_16	Unknown	ACC
Leuconostoc mesenteroides	FAM 15_6	Unknown	ACC
Leuconostoc mesenteroides	FAM 24153	Milk	ACC
Leuconostoc mesenteroides	FAM 22_8	Unknown	ACC
Leuconostoc mesenteroides	FAM 23_4	Unknown	ACC
Leuconostoc mesenteroides	FAM 24_1	Unknown	ACC
Leuconostoc mesenteroides	FAM 24158	Cheese (Tomme)	ACC
Leuconostoc mesenteroides	FAM 24161	Cheese (Tomme)	ACC
Leuconostoc mesenteroides	FAM 24166	Cheese (Tomme)	ACC
Leuconostoc mesenteroides	FAM 24172	Cheese (Tomme)	ACC
Leuconostoc mesenteroides	FAM 24173	Cheese (Tomme)	ACC
Leuconostoc mesenteroides	FAM 24175	Cheese (Tomme)	ACC
Leuconostoc mesenteroides	FAM 46_12	Unknown	ACC
Propionibacterium freudenreichii	DSM 20271	Cheese	DSMZ	C.H. Werkman; 53-W (Hitchner, No. 33)
Propionibacterium freudenreichii	DSM 4902	Unknown	DSMZ	C.B. Van Niel
Propionibacterium freudenreichii	FAM 15190	Cheese (Emmental)	ACC
Propionibacterium freudenreichii	FAM 15172	Cheese (Emmental)	ACC
Propionibacterium freudenreichii	FAM 15192	Cheese (Appenzell)	ACC
Propionibacterium freudenreichii	FAM 15207	Cheese (Appenzell)	ACC
Propionibacterium freudenreichii	FAM 15214	Cheese (Appenzell)	ACC
Propionibacterium freudenreichii	FAM 15217.1	Cheese (Appenzell)	ACC
Propionibacterium freudenreichii	FAM 15218	Cheese (Appenzell)	ACC
Propionibacterium freudenreichii	FAM 15227	Cheese (Appenzell)	ACC
Propionibacterium freudenreichii	FAM 15236	Cheese (Appenzell)	ACC
Propionibacterium freudenreichii	FAM 15248	Cheese (Sbrinz)	ACC
Propionibacterium freudenreichii	FAM 15251	Cheese (Sbrinz)	ACC
Propionibacterium freudenreichii	FAM 15273	Cheese (Sbrinz)	ACC
Propionibacterium freudenreichii	FAM 15274	Cheese (Sbrinz)	ACC
Propionibacterium freudenreichii	FAM 15302	Cheese (Sbrinz)	ACC
Propionibacterium freudenreichii	FAM 15312	Cheese (Sbrinz)	ACC
Propionibacterium freudenreichii	FAM 15318	Cheese (Gruyère)	ACC
Propionibacterium freudenreichii	FAM 15329	Cheese (Gruyère)	ACC
Propionibacterium freudenreichii	FAM 15346	Cheese (Gruyère)	ACC
Propionibacterium freudenreichii	FAM 15348	Cheese (Gruyère)	ACC
Propionibacterium freudenreichii	FAM 15354	Cheese (Gruyère)	ACC
Propionibacterium freudenreichii	FAM 15381	Cheese (Sbrinz)	ACC
Propionibacterium freudenreichii	FAM 15405	Cheese (Sbrinz)	ACC
Propionibacterium freudenreichii	FAM 15407	Cheese (Sbrinz)	ACC
Pediococcus acidilactici	DSM 20284	Barley	DSMZ	W. Back; B213c
Pediococcus acidilactici	FAM 13875	Cheese (Emmental)	ACC
Pediococcus acidilactici	FAM 13881	Cheese (Emmental)	ACC
Pediococcus acidilactici	FAM 17411	Cheese (Gruyère)	ACC
Pediococcus acidilactici	FAM 17708	Cheese (Gruyère)	ACC
Pediococcus acidilactici	FAM 18987	Cheese (Tête de Moine)	ACC
Pediococcus acidilactici	FAM 18988	Cheese (Tête de Moine)	ACC
Pediococcus acidilactici	FAM 19071	Cheese (Tête de Moine)	ACC
Pediococcus acidilactici	FAM 19158	Cheese (Tilsit)	ACC
Pediococcus acidilactici	FAM 19324	Cheese (Emmental)	ACC
Pediococcus acidilactici	FAM 19475	Cheese (Emmental)	ACC
Pediococcus acidilactici	FAM 19612	Cheese (Emmental)	ACC
Pediococcus acidilactici	FAM 19641	Cheese (Emmental)	ACC
Pediococcus acidilactici	FAM 19852	Cheese (Emmental)	ACC
Pediococcus acidilactici	FAM 19882	Cheese (Emmental)	ACC
Pediococcus acidilactici	FAM 20284	Cheese (Emmental)	ACC
Pediococcus acidilactici	FAM 20325	Cheese (Emmental)	ACC
Pediococcus acidilactici	FAM 20557	Cheese (Gruyère)	ACC
Pediococcus acidilactici	FAM 20623	Cheese (Gruyère)	ACC
Pediococcus acidilactici	FAM 22234	Natural starter (whey)	ACC
Pediococcus pentosaceus	DSM 20336	Yeast (dried)	DSMZ	C.B. van Niel
Pediococcus pentosaceus	DSM 20333	Mash (sake)	DSMZ	K. Kitahara, P. lin
Pediococcus pentosaceus	FAM 13073	Cheese (Tilsit)	ACC
Pediococcus pentosaceus	FAM 13874	Cheese (Emmental)	ACC
Pediococcus pentosaceus	FAM 17622	Cheese (Gruyère)	ACC
Pediococcus pentosaceus	FAM 18047	Unknown	ACC
Pediococcus pentosaceus	FAM 18048	Starter culture (sausage)	ACC
Pediococcus pentosaceus	FAM 18049	Starter culture (sausage)	ACC
Pediococcus pentosaceus	FAM 18051	Starter culture (sausage)	ACC
Pediococcus pentosaceus	FAM 18321	Sausage (Appenzell)	ACC
Pediococcus pentosaceus	FAM 18327	Sausage	ACC
Pediococcus pentosaceus	FAM 18747	Sausage (Salami)	ACC
Pediococcus pentosaceus	FAM 18813	Cheese (Tête de Moine)	ACC
Pediococcus pentosaceus	FAM 18909	Sausage	ACC
Pediococcus pentosaceus	FAM 18965	Cheese (Tête de Moine)	ACC
Pediococcus pentosaceus	FAM 19052	Cheese (Tête de Moine)	ACC
Pediococcus pentosaceus	FAM 19132	Milk	ACC
Pediococcus pentosaceus	FAM 19144	Cheese (Sbrinz)	ACC
Pediococcus pentosaceus	FAM 19161	Cheese (Tilsit)	ACC
Pediococcus pentosaceus	FAM 19164	Cheese (Tilsit)	ACC
Pediococcus pentosaceus	FAM 19167	Cheese (Tilsit)	ACC
Pediococcus pentosaceus	FAM 19169	Cheese (Tilsit)	ACC
Pediococcus pentosaceus	FAM 20650	Cheese (Tilsit)	ACC
Pediococcus pentosaceus	FAM 22491	Whey	ACC
Pediococcus pentosaceus	DSM 20280	Yeast	DSMZ	W. Back; 243d (Pediococcus pentosaceus subsp. intermedius)
Streptococcus thermophilus	DSM 20617	Milk (pasteurized)	DSMZ	P.M.F. Shattock; (B of R)
Streptococcus thermophilus	FAM 1709	Unknown	ACC
Streptococcus thermophilus	FAM 1832	Unknown	ACC
Streptococcus thermophilus	FAM 10792	Unknown	ACC
Streptococcus thermophilus	FAM 12250	Starter culture (undefined)	ACC
Streptococcus thermophilus	FAM 12267	Starter culture (undefined)	ACC
Streptococcus thermophilus	FAM 12282	Starter culture (undefined)	ACC
Streptococcus thermophilus	FAM 12283	Starter culture (undefined)	ACC
Streptococcus thermophilus	FAM 13031	Starter culture	ACC
Streptococcus thermophilus	FAM 13037	Starter culture (undefined)	ACC
Streptococcus thermophilus	FAM 13040	Starter culture (undefined)	ACC
Streptococcus thermophilus	FAM 16829	Milk (raw)	ACC
Streptococcus thermophilus	FAM 16834	Milk (raw)	ACC
Streptococcus thermophilus	FAM 16848	Milk (raw)	ACC
Streptococcus thermophilus	FAM 19116	Starter culture (undefined)	ACC
Streptococcus thermophilus	FAM 20700	Cheese (Tilsit)	ACC
Streptococcus thermophilus	FAM 21476	Starter culture (undefined)	ACC
Streptococcus thermophilus	FAM 21486	Starter culture (undefined)	ACC
Streptococcus thermophilus	FAM 22122	Natural starter (whey)	ACC
Streptococcus thermophilus	FAM 22159	Natural starter (whey)	ACC
Streptococcus thermophilus	FAM 22182	Natural starter (whey)	ACC
Streptococcus thermophilus	FAM 22201	Natural starter (whey)	ACC
Streptococcus thermophilus	FAM 22275	Natural starter (whey)	ACC
Streptococcus thermophilus	FAM 22755	Starter culture	ACC
Streptococcus thermophilus	FAM 22756	Starter culture	ACC

## Sheet: off-target strains
Species	Strainname	Isolation source	Reference	Original depositor; strain designation
Clostridium tyrobutyricum	DSM 2637	Unknown	DSMZ	G. Hobbs		1) German Collection of Microorganisms and Cell Cultures
Clostridium tyrobutyricum	FAM 1550	Cheese	ACC			2) ATCC, Virginia, USA
Clostridium tyrobutyricum	FAM 22550	Cheese (Winzer Délice)	ACC			3) Agroscope Culture Collection (Switzerland)
Enterococcus durans	DSM 20633	Milk (dried)	DSMZ	J.M. Sherman; 98 D		4) Culture Collection University of Gothenburg
Enterococcus durans	FAM 19822	Cheese (Emmental)	ACC			5) Belgian Co-Ordinated Collections of Micro-Organisms
Enterococcus durans	FAM 22256	Natural starter (whey)	ACC			6) National Collection of Industrial Food and Marine Bacteria
Enterococcus faecalis	ATCC 19433	Unknown	ATCC	NIRD
Enterococcus faecalis	FAM 22123	Natural starter (whey)	ACC
Enterococcus faecalis	DSM 20376	Milk (raw)	DSMZ	Kiel; 26487
Enterococcus faecium	DSM 20477	Unknown	DSMZ	A. Grumbach
Enterococcus faecium	FAM 1711	Cheese (Appenzell)	ACC
Enterococcus faecium	FAM 19316	Cheese (Emmental)	ACC
Levilactobacillus brevis	DSM 20054	Feces	DSMZ	S. Orla-Jensen; 14 (Betabacterium breve)
Levilactobacillus brevis	CCUG 33268	Abdomen (human)	CCUG	L. Karmenstad, PHL, Växjö, Sweden
Levilactobacillus brevis	CCUG 48612	Blood (human)	CCUG	B.-M. Ellis, PHL, Karlskrona, Sweden
Lacticaseibacillus casei	ATCC 393	Dairy products	ATCC	S. Orla-Jensen; 7 (Streptobacterium casei)
Lacticaseibacillus casei	FAM 20446	Cheese (Gruyère)	ACC
Loigolactobacillus coryniformis	FAM 20761	Cheese (Tilsit)	ACC
Loigolactobacillus coryniformis subsp. coryniformis	DSM 20001	Silage	DSMZ	I. G. Abo-Elnaga; 34
Loigolactobacillus coryniformis subsp. torquens	DSM 20004	Cow shed	DSMZ	I. G. Abo-Elnaga; 30
Latilactobacillus curvatus	DSM 20019	Milk	DSMZ	I. G. Abo-Elnaga; 1
Latilactobacillus curvatus	FAM 18731	Sausage (Salami)	ACC
Latilactobacillus curvatus	FAM 18867	Sausage (Vaudois)	ACC
Lactobacillus delbrueckii subsp. bulgaricus	DSM 20081	Yoghourt (Bulgarian)	DSMZ	S. Orla-Jensen; 14 (Thermobacterium bulgaricum)
Lactobacillus delbrueckii subsp. delbrueckii	DSM 20074	Mash (sour grain)	DSMZ	M. Rogosa
Lactobacillus delbrueckii subsp. lactis	DSM 20072	Cheese (Emmental)	DSMZ	A. Snog-Kjaer (S. Orla-Jensen Thermobacterium lactis No. 10)
Limosilactobacillus fermentum	DSM 20052	Fermented beets	DSMZ	S. Orla-Jensen; 28 (Betabacterium longum)
Limosilactobacillus fermentum	FAM 11660	Whey	ACC
Limosilactobacillus fermentum	FAM 20347	Cheese (Gruyère)	ACC
Lactobacillus helveticus	DSM 20075	Cheese (Emmental)	DSMZ	S. Orla-Jensen; 12 (Thermobacterium helveticum)
Lactobacillus helveticus	FAM 13019	Natural starter (whey)	ACC
Lactobacillus helveticus	FAM 19190	Cheese (Gruyère)	ACC
Lentilactobacillus parabuchneri	DSM 5707	Saliva (human)	DSMZ	A.C. Hayward; 6E
Lentilactobacillus parabuchneri	FAM 21731	Cheese (Emmental)	ACC
Lentilactobacillus parabuchneri	FAM 21823	Cheese	ACC
Lacticaseibacillus paracasei	DSM 5622	Unknown	DSMZ	NIRD; RO94 (Lactobacillus casei)
Lacticaseibacillus paracasei	FAM 18133.2	Cheese	ACC
Lacticaseibacillus paracasei	FAM 19331	Cheese (Emmental)	ACC
Lactiplantibacillus paraplantarum	DSM 10667	Beer	DSMZ	Brasseries Kronenbourg; CST 10961
Lactiplantibacillus paraplantarum	DSM 10641	Unknown	DSMZ	E.B. Fred; 102 (Lactobacillus plantarum)
Lactiplantibacillus paraplantarum	FAM 18197	Sausage (Salami)	ACC
Lactiplantibacillus plantarum	DSM 20174	Pickled cabbage	DSMZ	S. Orla-Jensen; No. 39 (Streptobacterium plantarum)
Lactiplantibacillus plantarum	ATCC 8014	Unknown	ATCC	E. McCoy
Lactiplantibacillus plantarum	FAM 18858	Sausage (Vaudois)	ACC
Lacticaseibacillus rhamnosus	DSM 20021	Unknown	DSMZ	F.M. Strong
Lacticaseibacillus rhamnosus	FAM 19984	Cheese (Emmental)	ACC
Lacticaseibacillus rhamnosus	FAM 22674	Cheese (Sbrinz)	ACC
Latilactobacillus sakei	FAM 14960	Milk	ACC
Lactobacillus sakei subsp. carnosum	DSM 15831	Meat (fermented)	DSMZ	G. Reuter
Latilactobacillus sakei subsp. sakei	DSM 20017	Starter culture (Sake)	DSMZ	K. Kitahara; T.S.
Lactococcus lactis subsp. cremoris	DSM 20069	Unknown	DSMZ	Whitehead; HP
Lactococcus lactis subsp. cremoris	FAM 17873	Milk	ACC
Lactococcus lactis subsp. cremoris	FAM 23216	Barley	ACC
Lactococcus lactis subsp. lactis	ATCC 19435	Unknown	ATCC	PMF Shattock
Lactococcus lactis subsp. lactis	FAM 17950	Milk (goat)	ACC
Lactococcus lactis subsp. lactis	FAM 23201	Pasture grass	ACC
Leuconostoc mesenteroides subsp. cremoris	DSM 20346	Starter culture (dried)	DSMZ	E.I. Garvie; LF2
Leuconostoc mesenteroides subsp. dextranicum	DSM 20484	Unknown	DSMZ	S. Orla-Jensen
Leuconostoc mesenteroides subsp. mesenteroides	DSM 20343	Olives (fermented)	DSMZ	R.H. Vaughn; 37 Y
Leuconostoc mesenteroides subsp. suionicum	DSM 20241	Unknown	DSMZ	W. Gingrich; 535
Pediococcus acidilactici	DSM 20284	Barley	DSMZ	W. Back; B213c
Pediococcus acidilactici	FAM 13881	Cheese (Emmental)	ACC
Pediococcus acidilactici	FAM 19158	Cheese (Tilsit)	ACC
Pediococcus pentosaceus	DSM 20336	Yeast (dried)	DSMZ	C.B. van Niel
Pediococcus pentosaceus	DSM 20333	Mash (sake)	DSMZ	K. Kitahara, P. lin
Pediococcus pentosaceus	DSM 20280	Yeast	DSMZ	W. Back; 243d (Pediococcus pentosaceus subsp. intermedius)
Propionibacterium freudenreichii	DSM 20271	Cheese	DSMZ	C.H. Werkman; 53-W (Hitchner, No. 33)
Propionibacterium freudenreichii	FAM 15217.1	Cheese (Appenzell)	ACC
Propionibacterium freudenreichii	FAM 15346	Cheese (Gruyère)	ACC
Streptococcus thermophilus	DSM 20617	Milk (pasteurized)	DSMZ	P.M.F. Shattock; (B of R)
Streptococcus thermophilus	FAM 10792	Unknown	ACC
Streptococcus thermophilus	FAM 21476	Starter culture (undefined)	ACC
Clostridium butyricum	DSM 10702	Intestine (pig)	DSMZ	J. W. Howie; strain Rowett
Leuconostoc carnosum	DSM 5576	Beef (vakuum-packaged)	DSMZ	B.G. Shaw; SML40
Leuconostoc lactis	DSM 20202	Milk	DSMZ	T. Gibson
Leuconostoc pseudomesenteroides	DSM 20193	Cane juice	DSMZ	R.D. De Moss; 39 (Leuconostoc mesenteroides)
Pediococcus stilesii	DSM 18001	Maize grains (white)	DSMZ	W.H. Holzapfel; strain BFE 1652
Streptococcus salivarius	DSM 20560	Blood (human)	DSMZ	J.C. Small
Acidipropionibacterium acidipropionici	DSM 4900	Unknown	DSMZ	A. Prévot; 14X (Propionibacterium pentosaceum)
Acidipropionibacterium jensenii	DSM 20535	Buttermilk	DSMZ	C.B. van Niel; 29
Acidipropionibacterium thoenii	DSM 20276	Cheese (Emmental)	DSMZ	C.B. van Niel; 15
Clostridium sporogenes	DSM 795	Soil	DSMZ	E.C. Peterson
Lentilactobacillus buchneri	DSM 20057	Tomato pulp	DSMZ	F.L. Mickle (Lactobacillus lycopersici)
Clostridium beijerinckii	DSM 791	Unknown	DSMZ	L. DS. Smith, Virginia Polytechnical Institute and State University, Blacksburg, V., USA; VPI 5481

## Sheet: cultivation conditions
Species	Medium	Temperature	Incubation
Acidipropionibacterium acidipropionici	MRS-lactose broth	30°C	2 days
Clostridium beijerinckii	Bryant and Burkey broth	37°C	3 days
Clostridium butyricum	Bryant and Burkey broth	37°C	6 days
Clostridium ljungdahlii	Bryant and Burkey broth	37°C	6 days
Clostridium sporogenes	Bryant and Burkey broth	37°C	3 days
Clostridium tyrobutyricum	Bryant and Burkey broth	37°C	4 days
Enterococcus durans	MRS broth	37°C	1 day
Enterococcus faecalis	MRS broth	37°C	1 day
Enterococcus faecium	MRS broth	37°C	1 day
Lactobacillus acidophilus	MRS broth	37°C	1 day
Lactobacillus amylovorus	MRS broth	37°C	1 day
Levilactobacillus brevis	MRS broth	37°C	2 days
Lentilactobacillus buchneri	MRS broth	37°C	1 day
Lacticaseibacillus casei	MRS broth	30°C	1 day
Loigolactobacillus coryniformis	MRS broth	30°C	1 day
Loigolactobacillus coryniformis subsp. coryniformis	MRS broth	30°C	1 day
Loigolactobacillus coryniformis subsp. torquens	MRS broth	30°C	1 day
Lactobacillus crispatus	MRS broth	37°C	1 day
Latilactobacillus curvatus	MRS broth	30°C	1 day
Lactobacillus delbrueckii subsp. bulgaricus	MRS broth	37°C	2 days
Lactobacillus delbrueckii subsp. delbrueckii	MRS broth	37°C	2 days
Lactobacillus delbrueckii subsp. lactis	MRS broth	37°C	2 days
Lactobacillus equicursoris	MRS broth	37°C	1 day
Limosilactobacillus fermentum	MRS broth	37°C	1 day
Lactobacillus gallinarum	MRS broth	37°C	1 day
Latilactobacillus graminis	MRS broth	30°C	1 day
Lactobacillus helveticus	MRS broth	30°C	1 day
Lentilactobacillus kefiri	MRS broth	30°C	1 day
Levilactobacillus koreensis	MRS broth	30°C	1 day
Lentilactobacillus parabuchneri	MRS broth	37°C	1 day
Lacticaseibacillus paracasei	MRS broth	30°C	1 day
Lactiplantibacillus paraplantarum	MRS broth	30°C	1 day
Lactiplantibacillus pentosus	MRS broth	37°C	1 day
Lactiplantibacillus plantarum	MRS broth	30°C	1 day
Lacticaseibacillus rhamnosus	MRS broth	30°C	1 day
Latilactobacillus sakei	MRS broth	30°C	1 day
Lactobacillus sakei subsp. carnosum	MRS broth	30°C	1 day
Latilactobacillus sakei subsp. sakei	MRS broth	30°C	1 day
Lacticaseibacillus zeae	MRS broth	30°C	1 day
Lactococcus garvieae subsp. garvieae	MRS broth	30°C	1 day
Lactococcus lactis subsp. cremoris	MRS broth	30°C	1 day
Lactococcus lactis subsp. lactis	MRS broth	30°C	1 day
Lactococcus lactis subsp. lactis biovar diacetylactis	MRS broth	30°C	1 day
Leuconostoc carnosum	MRS broth	30°C	1 day
Leuconostoc lactis	MRS broth	30°C	1 day
Leuconostoc mesenteroides subsp. cremoris	MRS broth	30°C	1 day
Leuconostoc mesenteroides subsp. dextranicum	MRS broth	30°C	1 day
Leuconostoc mesenteroides subsp. mesenteroides	MRS broth	30°C	1 day
Leuconostoc mesenteroides subsp. suionicum	MRS broth	30°C	1 day
Leuconostoc pseudomesenteroides	MRS broth	30°C	1 day
Pediococcus acidilactici	MRS broth	37°C	1 day
Pediococcus pentosaceus	MRS broth	37°C	1 day
Pediococcus stilesii	MRS broth	37°C	1 day
Propionibacterium freudenreichii	MRS-lactose broth	30°C	3 days
Streptococcus salivarius subsp. salivarius	Trypticase soy broth	37°C	1 day
Streptococcus thermophilus	M17 broth	37°C	1 day
MRS: De Man, J.C., M. Rogosa, and M.E. Sharpe. A medium for the cultivation of lactobacilli. Journal of Applied Bacteriology, 1960. 23(1): p. 130-135.
Bryant and Burkey: Bryant M. P. and Burkey L. A., 1956, J. Bacetriol., 71: 43-46.
Trypticase soy broth: Anderson, N.L., et al. Cumitech 3B; Quality Systems in the Clinical Microbiology Laboratory, Coordinating ed., A.S. Weissfeld. American Society for Microbiology, Washington, D.C.
MRS-lactose: MRS with 2 % lactose instead of 2% glucose
M17: Terzaghi, B.E. and W.E. Sandine, Improved medium for lactic streptococci and their bacteriophages. Applied microbiology, 1975. 29(6): p. 807-813.

## Sheet: Mock community
Species	Strain	Estimated genomesize [bp]	DNA concentration [ng/µl]	DNA [ul]	Final concentration in 100 µl DNA suspension buffer [copies/µl]
Clostridium tyrobutyricum	DSM 2637	3022704	67.061	4.9401	1000000
Enterococcus durans	DSM 20633	3017302	92.001	3.59449	1000000
Enterococcus faecalis	ATCC 19433	2881400	97.839	3.22777	1e+06
Enterococcus faecium	DSM 20477	2667210	180.487	1.61965	1000000
Levilactobacillus brevis	DSM 20054	2494328	216.563	1.26235	1e+06
Lacticaseibacillus casei	ATCC 393	2952961	186.037	1.73968	1e+06
Loigolactobacillus coryniformis	DSM 20001	2951508	234.28	1.38076	1e+06
Latilactobacillus curvatus	DSM 20019	1916521	123.436	1.7017	1000000
Lactobacillus delbrueckii	DSM 20072	2165984	110.638	2.14566	1e+06
Limosilactobacillus fermentum	DSM 20052	1905587	104.037	2.00748	1e+06
Lactobacillus helveticus	DSM 20075	2020582	138.366	1.60051	1e+06
Lentilactobacillus parabuchneri	DSM 5707	2566098	15.877	17.7139	1e+06
Lacticaseibacillus paracasei	DSM 5622	3017804	155.989	2.12035	1e+06
Lactiplantibacillus paraplantarum	DSM 10667	3368529	130.695	2.82483	1000000
Lactiplantibacillus plantarum	DSM 20174	3212261	115.558	3.04664	1e+06
Lacticaseibacillus rhamnosus	DSM 20021	2988387	70.024	4.67736	1000000
Latilactobacillus sakei	DSM 20017	1943136	122.853	1.73352	1000000
Lactococcus lactis subsp. cremoris	DSM 20069	2573036	41.913	6.72834	1000000
Lactococcus lactis subsp. lactis	ATCC 19435	2627820	83.218	3.4609	1e+06
Leuconostoc mesenteroides	DSM 20346	1735074	20.13	9.4468	1e+06
Pediococcus acidilactici	DSM 20284	2040711	117.005	1.91156	1e+06
Pediococcus pentosaceus	DSM 20336	1764498	91.934	2.10356	1e+06
Propionibacterium freudenreichii	DSM 20271	2649166	78.953	3.67749	1e+06
Streptococcus thermophilus	DSM 20617	2102268	176.013	1.30904	1e+06
