# Supplementary material for: Development of a High-Throughput Microfluidic qPCR System for the Quantitative Determination of Quality-Relevant Bacteria in Cheese
Source: Front Microbiol. 2021 Jan 7;11:619166. doi: 10.3389/fmicb.2020.619166 (PMC7817891; doi:10.3389/fmicb.2020.619166)
Supplement: Supplementary file 2 [file Data_Sheet_2.FASTA]

>HT-qPCR_standard (24 target sequences)
TGTCCATCTTATCATCAATGGGTGGAATAGGTGGGCTCGGAGGCGGATCAAGAAATGATA
ACATTGGTTCAATTTTAAATAACTTAAATCTTGGAGATTTAGGCAATGGTGTTTTTACAC
TTGGATCACATTAGGATTGAGTATTGCTTTGATCCTCCTTGCTTGGTTGCTTGTACGAGG
AGTTACGAGGAAGTTAAGCTATGATTTTTTCATTTCAAGCATTTACGTTAAGAGAACAAG
ATACATCTGTTATTGGTCAACTAGAAACCATTACTTTAGACGTTTTTTCATCTGCCAAAT
TCTCTGAGGCAGTTTCTTGGCGGAATTTCAAATTGTCAAACGTATTCTTCAGTCGTTGTA
AATTGGTGGCTGCTTTTTCTACCAGAGTCCATCGCATGGCTCTTTAATTTTATGAACATT
GGATCCTTAACGTTTTTTAGCGGCTGATACCACTCATGCCTAAGTGACTTAGGAACCGTA
CTACTGGCCTCATTTTTCACATTGTGTTCATGGAGCTGGCTGTGTTGGGCATGGGGGCCA
GTGACTTCAAGTGTCTGATACTTGGTGAGGCTTTTTGACAGCTCGGACATCCTACGTATA
ATGGATTGCCGATGCTGATCCAGCAAGGTGTCTTAGCTTACAAACTATGGACTGGCGCTT
TTTTTCTATTTCGTTCGTATTCAGCCTGTCCTTGCCCAACTTGCATGCCAATTTGATTGA
CCCGTTCTTCTAACTCACGCATCAAAGTTGTTTTTGCTGCCAGGCTCTAGTAAAGTAGTA
GGCCAGCATGGTCAAGTCGTAGTTGCTGGAATTGTAGCCCATCAGGTAGGGCGCTTCTTC
TTTTTTTGGTTATCAGCAAGTAGGAGTGGCGGTTCGTTGGCTACTGGGTCCAACTTACCA
AAAGCGGCTCCTCCACCGTGAAATCCAAGCGCGTTTTACCCAACTAGTTAATAACCGGCC
CAGTTTAACCTTCTGGGAGCCCCACCGAGCACAGTTAGACTACCTACAGCCAATTTTTTA
GGTTCAAAGCATCCAATCAATATTATTTTGGATGATTTGGAAAGCTACTTCATCGGTATG
GGTTATAAAGTAGTGCAAGGTCCCGAAATTTTTTGGATCTGAAATGTCGCATCGAACAGG
CCGATAACTTAATCGAAACCTCGACCTACATTACACCTGGTCAACACTTTTTTGGCAGGT
TCAACTAGGCATTTTAAAAATGAAGGTACCAACTGATGAGCTGGAAAAAATCAAGCCAAG
TAAGCAATCAGCGGCGCAACGGCCGGTTGTCAAAGTAAGTGGCGTTTTTTTAGGCCGAGC
TTCAGAACGTAAATTTTGGCAATGACATAACCAGAACAAGTTATCAAGACCAGTGCGTTG
TCGTGACGGTTCAGTGCAGCGCGATAAATTTTTCTGGAGCTGATATTCACGTTTAAAATA
ATTTTCTACCGCCGTAACTAGTTCTTCAGGTTGGTAATCATCATTTTTCATGCCACCACA
TCCTTACGTTTGGCAGAAAAGGCGAGCAGGTGATTTAATTCTTCACGTGCCTTCCCAGTT
TTTTCAGTCGATTAAGAAGGTAGTGGTAAAATCCGATGCACTAACAACTTTAGCGCAAGC
GGGTGTGACCCCACAAACGGTCATTCACAATTTTTTTGCGATTTGGACGGTAGCTTCTTC
ACTCGCATAGGTTTCAATCCATTTTTGATACAAAGGATTGGGCGACCTTTTTAGCAAAGC
GAGAGATAATCATTTGATGATAGCTCATCAAATCTTCTTCCGTAAAATATTGGGGCCATT
TGGCTAAAAGTAAAGCGCGTGTTTCTTTCTGTACACCCTTTAAAGCACTTAAAATCTCTT
TGTGCTGTAAACCTTCCTTTTTATGATGAGGACGAGTTAGCAGCGCAACAGGTCATTCTA
GATGTCACTGATCAACGTCTGCTTAATAGTGCGCATGATTTATCTGAAGGTGGATTTTTG
GCCAGTCCCATGTGAATGATGACTGCGGCACCGAGCACGATGCGGAAGAGCGTAAGGAAG
AAGTAGGGCGGGAGGATTTTTTGCCATCCACGAATTCCTCCAAAAGAACAACTTTGTCTA
CGTTAACACTCCGTTGATTACTTCTAGTGATACGGAAGGTGCTTTTTACCCAAAGAATTC
GATCGTGTTGACTAAGATCTTTTATAACTTCCGCTTGGTCAATATACTTCTTTTCTAAGA
AATACTTTTTTAGGTCCGTACCTTGACGATAACCATTTTTTCACAGATTGCTCAGTTCCC
AGAAGATTAAGAATGGCTCCACCAAAAAAAATGGAGAGTAGACCCAAGACGA
