# Supplementary material for: Development of a High-Throughput Microfluidic qPCR System for the Quantitative Determination of Quality-Relevant Bacteria in Cheese
Source: Front Microbiol. 2021 Jan 7;11:619166. doi: 10.3389/fmicb.2020.619166 (PMC7817891; doi:10.3389/fmicb.2020.619166)
Supplement: Supplementary file 4 [file Data_Sheet_4.ZIP]

Archive with 22 entries (19 files):
- htqpcr_validation_data-master/
- htqpcr_validation_data-master/.gitignore
- htqpcr_validation_data-master/README.md
- htqpcr_validation_data-master/biomarkdataparser.py
- htqpcr_validation_data-master/bm_rawdata_annotation.ipynb
- htqpcr_validation_data-master/htqpcr_env.yml
- htqpcr_validation_data-master/htqpcr_validation_figures.ipynb
- htqpcr_validation_data-master/labelfiles/
- htqpcr_validation_data-master/labelfiles/assay_species.csv
- htqpcr_validation_data-master/labelfiles/cheese_labels.csv
- htqpcr_validation_data-master/labelfiles/inoculated_cheese_labels.csv
- htqpcr_validation_data-master/labelfiles/preamp_labels.csv
- htqpcr_validation_data-master/labelfiles/samples_and_assay_names_validation.csv
- htqpcr_validation_data-master/rawdata/
- htqpcr_validation_data-master/rawdata/Assayvalidation_triplicates_rawdata.csv
- htqpcr_validation_data-master/rawdata/CheeseSamples_validation_rawdata.csv
- htqpcr_validation_data-master/rawdata/bga_prop_commercial.csv
- htqpcr_validation_data-master/rawdata/bga_prop_data.csv
- htqpcr_validation_data-master/rawdata/bm_cq_legend.png
- htqpcr_validation_data-master/rawdata/bm_rawcqheatmap.png
- htqpcr_validation_data-master/rawdata/bm_rawtmheatmap.png
- htqpcr_validation_data-master/rawdata/bm_tm_legend.png
