# Supplementary material for: Development of a High-Throughput Microfluidic qPCR System for the Quantitative Determination of Quality-Relevant Bacteria in Cheese
Source: Front Microbiol. 2021 Jan 7;11:619166. doi: 10.3389/fmicb.2020.619166 (PMC7817891; doi:10.3389/fmicb.2020.619166)
Supplement: Supplementary file 4 [file Data_Sheet_4.ZIP › htqpcr_validation_data-master/htqpcr_env.yml]

name: htqpcr_env
channels:
  - defaults
  - bioconda
  - conda-forge
dependencies:
  - python=3.6
  - matplotlib==3.1.3
  - seaborn==0.10.1
  - statsmodels
  - notebook
  - pillow
