# Supplementary material for: Development of a High-Throughput Microfluidic qPCR System for the Quantitative Determination of Quality-Relevant Bacteria in Cheese
Source: Front Microbiol. 2021 Jan 7;11:619166. doi: 10.3389/fmicb.2020.619166 (PMC7817891; doi:10.3389/fmicb.2020.619166)
Supplement: Supplementary file 4 [file Data_Sheet_4.ZIP › htqpcr_validation_data-master/labelfiles/assay_species.csv]

Cltyrob_g4184	Clostridium tyrobutyricum
Ecduran_g1414	Enterococcus durans
Ecfaeca_acuI	Enterococcus faecalis
Ecfaeci_cysS	Enterococcus faecium
Lbbrevi_g2037-3	Levilactobacillus brevis
Lbcasei_g4591	Lacticaseibacillus casei
Lbcoryn_aroE	Loigolactobacillus coryniformis
Lbcurva_g1171	Latilactobacillus curvatus
Lbdelbr_g3904	Lactobacillus delbrueckii
Lbferme_coiA	Limosilactobacillus fermentum
Lbhelve_pheS	Lactobacillus helveticus
Lbparab_g519	Lentilactobacillus parabuchneri
Lbparac_mutS2	Lacticaseibacillus paracasei
Lbparap_g4429	Lactiplantibacillus paraplantarum
Lbplant_mutY	Lactiplantibacillus plantarum
Lbrhamn_trpD	Lacticaseibacillus rhamnosus
Lbsakei_g605	Latilactobacillus sakei
Lclaccre_mtlD-2	Lactococcus lactis subsp. cremoris
Lclaclac_tenA	Lactococcus lactis subsp. lactis
Lnmesen_purL	Leuconostoc mesenteroides
Pdacidi_asnS	Pediococcus acidilactici
Pdpento_prmC	Pediococcus pentosaceus
Prfreud_g4997	Propionibacterium freudenreichii
Sctherm_yeeO	Streptococcus thermophilus
