# Supplementary material for: Development of a High-Throughput Microfluidic qPCR System for the Quantitative Determination of Quality-Relevant Bacteria in Cheese
Source: Front Microbiol. 2021 Jan 7;11:619166. doi: 10.3389/fmicb.2020.619166 (PMC7817891; doi:10.3389/fmicb.2020.619166)
Supplement: Supplementary file 4 [file Data_Sheet_4.ZIP › htqpcr_validation_data-master/labelfiles/cheese_labels.csv]

Commercial cheese	Species
C1 Alpine	Clostridium tyrobutyricum
C2 Raclette	Enterococcus durans
	Enterococcus faecalis
	Enterococcus faecium
	Levilactobacillus brevis
	Lacticaseibacillus casei
	Loigolactobacillus coryniformis
	Latilactobacillus curvatus
	Lactobacillus delbrueckii
	Limosilactobacillus fermentum
	Lactobacillus helveticus
	Lentilactobacillus parabuchneri
	Lacticaseibacillus paracasei
	Lactiplantibacillus paraplantarum
	Lactiplantibacillus plantarum
	Lacticaseibacillus rhamnosus
	Latilactobacillus sakei
	Lactococcus lactis subsp. cremoris
	Lactococcus lactis subsp. lactis
	Leuconostoc mesenteroides
	Pediococcus acidilactici
	Pediococcus pentosaceus
	Propionibacterium freudenreichii
	Streptococcus thermophilus
