# Supplementary material for: Development of a High-Throughput Microfluidic qPCR System for the Quantitative Determination of Quality-Relevant Bacteria in Cheese
Source: Front Microbiol. 2021 Jan 7;11:619166. doi: 10.3389/fmicb.2020.619166 (PMC7817891; doi:10.3389/fmicb.2020.619166)
Supplement: Supplementary file 4 [file Data_Sheet_4.ZIP › htqpcr_validation_data-master/labelfiles/inoculated_cheese_labels.csv]

Contaminant	Species
S01 Control (Day 1)	Clostridium tyrobutyricum
S02 $L. brevis$	Enterococcus durans
S03 $L. casei$	Enterococcus faecalis
S04 $L. coryniformis$	Enterococcus faecium
S05 $L. curvatus$	Levilactobacillus brevis
S06 Control (Day 2)	Lacticaseibacillus casei
S07 $L. helveticus$	Loigolactobacillus coryniformis
S08 $L. parabuchneri$	Latilactobacillus curvatus
S09 $L. paracasei$	Lactobacillus delbrueckii
S10 $L. plantarum$	Limosilactobacillus fermentum
S11 Control (Day 3)	Lactobacillus helveticus
S12 $L. rhamnosus$	Lentilactobacillus parabuchneri
S13 $L. sakei$	Lacticaseibacillus paracasei
S14 $Ln. mesenteroides$	Lactiplantibacillus paraplantarum
S15 $Pd. acidilactici$	Lactiplantibacillus plantarum
S16 $Pd. pentosaceus$	Lacticaseibacillus rhamnosus
S17 Control (Day 4)	Latilactobacillus sakei
S18 $Pr. freudenreichii$	Lactococcus lactis subsp. cremoris
S19 $L. fermentum$	Lactococcus lactis subsp. lactis
	Leuconostoc mesenteroides
	Pediococcus acidilactici
	Pediococcus pentosaceus
	Propionibacterium freudenreichii
	Streptococcus thermophilus
