# Supplementary material for: Development of a High-Throughput Microfluidic qPCR System for the Quantitative Determination of Quality-Relevant Bacteria in Cheese
Source: Front Microbiol. 2021 Jan 7;11:619166. doi: 10.3389/fmicb.2020.619166 (PMC7817891; doi:10.3389/fmicb.2020.619166)
Supplement: Supplementary file 4 [file Data_Sheet_4.ZIP › htqpcr_validation_data-master/labelfiles/preamp_labels.csv]

Mock concentration	Species
Mock (10⁵ c/µl)	Clostridium tyrobutyricum
Mock (10⁴ c/µl)	Enterococcus durans
Mock (10³ c/µl)	Enterococcus faecalis
Mock (10² c/µl)	Enterococcus faecium
Mock (10⁴ c/µl + preamp)	Levilactobacillus brevis
Mock (10³ c/µl + preamp)	Lacticaseibacillus casei
Mock (10² c/µl + preamp)	Loigolactobacillus coryniformis
Mock (10 c/µl + preamp)	Latilactobacillus curvatus
	Lactobacillus delbrueckii
	Limosilactobacillus fermentum
	Lactobacillus helveticus
	Lentilactobacillus parabuchneri
	Lacticaseibacillus paracasei
	Lactiplantibacillus paraplantarum
	Lactiplantibacillus plantarum
	Lacticaseibacillus rhamnosus
	Latilactobacillus sakei
	Lactococcus lactis subsp. cremoris
	Lactococcus lactis subsp. lactis
	Leuconostoc mesenteroides
	Pediococcus acidilactici
	Pediococcus pentosaceus
	Propionibacterium freudenreichii
	Streptococcus thermophilus
