# Supplementary material for: Development of a High-Throughput Microfluidic qPCR System for the Quantitative Determination of Quality-Relevant Bacteria in Cheese
Source: Front Microbiol. 2021 Jan 7;11:619166. doi: 10.3389/fmicb.2020.619166 (PMC7817891; doi:10.3389/fmicb.2020.619166)
Supplement: Supplementary file 4 [file Data_Sheet_4.ZIP › htqpcr_validation_data-master/labelfiles/samples_and_assay_names_validation.csv]

Sample_Name	Assay_Name
Clostridium tyrobutyricum DSM 2637 (1)	Cltyrob_g4184 A01
Clostridium tyrobutyricum DSM 2637 (2)	Cltyrob_g4184 A02
Clostridium tyrobutyricum FAM 1550 (1)	Cltyrob_g4184 A03
Clostridium tyrobutyricum FAM 1550 (2)	Ecduran_g1414 A04
Clostridium tyrobutyricum FAM 22550 (1)	Ecduran_g1414 A05
Clostridium tyrobutyricum FAM 22550 (2)	Ecduran_g1414 A06
Enterococcus durans DSM 20633 (1)	Ecfaeca_acuI A07
Enterococcus durans DSM 20633 (2)	Ecfaeca_acuI A08
Enterococcus durans FAM 19822 (1)	Ecfaeca_acuI A09
Enterococcus durans FAM 19822 (2)	Ecfaeci_cysS A10
Enterococcus durans FAM 22256 (1)	Ecfaeci_cysS A11
Enterococcus durans FAM 22256 (2)	Ecfaeci_cysS A12
Enterococcus faecalis ATCC 19433 (1)	Lbbrevi_g2037-3 A13
Enterococcus faecalis ATCC 19433 (2)	Lbbrevi_g2037-3 A14
Enterococcus faecalis DSM 20376 (1)	Lbbrevi_g2037-3 A15
Enterococcus faecalis DSM 20376 (2)	Lbcasei_g4591 A16
Enterococcus faecalis FAM 22123 (1)	Lbcasei_g4591 A17
Enterococcus faecalis FAM 22123 (2)	Lbcasei_g4591 A18
Enterococcus faecium DSM 20477 (1)	Lbcoryn_aroE A19
Enterococcus faecium DSM 20477 (2)	Lbcoryn_aroE A20
Enterococcus faecium FAM 1711 (1)	Lbcoryn_aroE A21
Enterococcus faecium FAM 1711 (2)	Lbcurva_g1171 A22
Enterococcus faecium FAM 19316 (1)	Lbcurva_g1171 A23
Enterococcus faecium FAM 19316 (2)	Lbcurva_g1171 A24
Lactobacillus brevis CCUG 33268 (1)	Lbdelbr_g3904 A25
Lactobacillus brevis CCUG 33268 (2)	Lbdelbr_g3904 A26
Lactobacillus brevis CCUG 48612 (1)	Lbdelbr_g3904 A27
Lactobacillus brevis CCUG 48612 (2)	Lbferme_coiA A28
Lactobacillus brevis DSM 20054 (1)	Lbferme_coiA A29
Lactobacillus brevis DSM 20054 (2)	Lbferme_coiA A30
Lactobacillus casei ATCC 393 (1)	Lbhelve_pheS A31
Lactobacillus casei ATCC 393 (2)	Lbhelve_pheS A32
Lactobacillus casei FAM 20446 (1)	Lbhelve_pheS A33
Lactobacillus casei FAM 20446 (2)	Lbparab_g519 A34
Lactobacillus coryniformis DSM 20001 (1)	Lbparab_g519 A35
Lactobacillus coryniformis DSM 20001 (2)	Lbparab_g519 A36
Lactobacillus coryniformis DSM 20004 (1)	Lbparac_mutS2 A37
Lactobacillus coryniformis DSM 20004 (2)	Lbparac_mutS2 A38
Lactobacillus coryniformis FAM 20761 (1)	Lbparac_mutS2 A39
Lactobacillus coryniformis FAM 20761 (2)	Lbparap_g4429 A40
Lactobacillus curvatus DSM 20019 (1)	Lbparap_g4429 A41
Lactobacillus curvatus DSM 20019 (2)	Lbparap_g4429 A42
Lactobacillus curvatus FAM 18731 (1)	Lbplant_mutY A45
Lactobacillus curvatus FAM 18731 (2)	Lbrhamn_trpD A46
Lactobacillus curvatus FAM 18867 (1)	Lbrhamn_trpD A47
Lactobacillus curvatus FAM 18867 (2)	Lbrhamn_trpD A48
Lactobacillus delbrueckii DSM 20072 (1)	Lbsakei_g605 A49
Lactobacillus delbrueckii DSM 20072 (2)	Lbsakei_g605 A50
Lactobacillus delbrueckii DSM 20074 (1)	Lbsakei_g605 A51
Lactobacillus delbrueckii DSM 20074 (2)	Lclaccre_mtlD-2 A55
Lactobacillus delbrueckii DSM 20081 (1)	Lclaccre_mtlD-2 A56
Lactobacillus delbrueckii DSM 20081 (2)	Lclaccre_mtlD-2 A57
Lactobacillus fermentum DSM 20052 (1)	Lclaclac_tenA A52
Lactobacillus fermentum DSM 20052 (2)	Lclaclac_tenA A53
Lactobacillus fermentum FAM 11660 (1)	Lclaclac_tenA A54
Lactobacillus fermentum FAM 11660 (2)	Lnmesen_purL A58
Lactobacillus fermentum FAM 20347 (1)	Lnmesen_purL A59
Lactobacillus fermentum FAM 20347 (2)	Lnmesen_purL A60
Lactobacillus helveticus DSM 20075 (1)	Pdacidi_asnS A64
Lactobacillus helveticus DSM 20075 (2)	Pdacidi_asnS A65
Lactobacillus helveticus FAM 13019 (1)	Pdacidi_asnS A66
Lactobacillus helveticus FAM 13019 (2)	Pdpento_prmC A67
Lactobacillus helveticus FAM 19190 (1)	Pdpento_prmC A68
Lactobacillus helveticus FAM 19190 (2)	Pdpento_prmC A69
Lactobacillus parabuchneri DSM 5707 (1)	Prfreud_g4997 A61
Lactobacillus parabuchneri DSM 5707 (2)	Prfreud_g4997 A62
Lactobacillus parabuchneri FAM 21731 (1)	Prfreud_g4997 A63
Lactobacillus parabuchneri FAM 21731 (2)	Sctherm_yeeO A70
Lactobacillus parabuchneri FAM 21823 (1)	Sctherm_yeeO A94
Lactobacillus parabuchneri FAM 21823 (2)	Sctherm_yeeO A95
Lactobacillus paracasei DSM 5622 (1)
Lactobacillus paracasei DSM 5622 (2)
Lactobacillus paracasei FAM 18133.2 (1)
Lactobacillus paracasei FAM 18133.2 (2)
Lactobacillus paracasei FAM 19331 (1)
Lactobacillus paracasei FAM 19331 (2)
Lactobacillus paraplantarum DSM 10641 (1)
Lactobacillus paraplantarum DSM 10641 (2)
Lactobacillus paraplantarum DSM 10667 (1)
Lactobacillus paraplantarum DSM 10667 (2)
Lactobacillus paraplantarum FAM 18197 (1)
Lactobacillus paraplantarum FAM 18197 (2)
Lactobacillus plantarum ATCC 8014 (1)
Lactobacillus plantarum ATCC 8014 (2)
Lactobacillus plantarum DSM 20174 (1)
Lactobacillus plantarum DSM 20174 (2)
Lactobacillus plantarum FAM 18858 (1)
Lactobacillus plantarum FAM 18858 (2)
Lactobacillus rhamnosus DSM 20021 (1)
Lactobacillus rhamnosus DSM 20021 (2)
Lactobacillus rhamnosus FAM 19984 (1)
Lactobacillus rhamnosus FAM 19984 (2)
Lactobacillus rhamnosus FAM 22674 (1)
Lactobacillus rhamnosus FAM 22674 (2)
Lactobacillus sakei DSM 15831 (1)
Lactobacillus sakei DSM 15831 (2)
Lactobacillus sakei DSM 20017 (1)
Lactobacillus sakei DSM 20017 (2)
Lactobacillus sakei FAM 14960 (1)
Lactobacillus sakei FAM 14960 (2)
Lactococcus lactis subsp. cremoris DSM 20069 (1)
Lactococcus lactis subsp. cremoris DSM 20069 (2)
Lactococcus lactis subsp. cremoris FAM 17873 (1)
Lactococcus lactis subsp. cremoris FAM 17873 (2)
Lactococcus lactis subsp. cremoris FAM 23216 (1)
Lactococcus lactis subsp. cremoris FAM 23216 (2)
Lactococcus lactis subsp. lactis ATCC 19435 (1)
Lactococcus lactis subsp. lactis ATCC 19435 (2)
Lactococcus lactis subsp. lactis FAM 17950 (1)
Lactococcus lactis subsp. lactis FAM 17950 (2)
Lactococcus lactis subsp. lactis FAM 23201 (1)
Lactococcus lactis subsp. lactis FAM 23201 (2)
Leuconostoc mesenteroides DSM 20241 (1)
Leuconostoc mesenteroides DSM 20241 (2)
Leuconostoc mesenteroides DSM 20343 (1)
Leuconostoc mesenteroides DSM 20343 (2)
Leuconostoc mesenteroides DSM 20346 (1)
Leuconostoc mesenteroides DSM 20346 (2)
Leuconostoc mesenteroides DSM 20484 (1)
Leuconostoc mesenteroides DSM 20484 (2)
Pediococcus acidilactici DSM 20284 (1)
Pediococcus acidilactici DSM 20284 (2)
Pediococcus acidilactici FAM 13881 (1)
Pediococcus acidilactici FAM 13881 (2)
Pediococcus acidilactici FAM 19158 (1)
Pediococcus acidilactici FAM 19158 (2)
Pediococcus pentosaceus DSM 20280 (1)
Pediococcus pentosaceus DSM 20280 (2)
Pediococcus pentosaceus DSM 20333 (1)
Pediococcus pentosaceus DSM 20333 (2)
Pediococcus pentosaceus DSM 20336 (1)
Pediococcus pentosaceus DSM 20336 (2)
Propionibacterium freudenreichii DSM 20271 (1)
Propionibacterium freudenreichii DSM 20271 (2)
Propionibacterium freudenreichii FAM 15217.1 (1)
Propionibacterium freudenreichii FAM 15217.1 (2)
Propionibacterium freudenreichii FAM 15346 (1)
Propionibacterium freudenreichii FAM 15346 (2)
Streptococcus thermophilus DSM 20617 (1)
Streptococcus thermophilus DSM 20617 (2)
Streptococcus thermophilus FAM 10792 (1)
Streptococcus thermophilus FAM 10792 (2)
Streptococcus thermophilus FAM 21476 (1)
Streptococcus thermophilus FAM 21476 (2)
Acidipropionibacterium acidipropionici DSM 4900 (1)	Cltyrob_g4184 A01
Acidipropionibacterium acidipropionici DSM 4900 (2)	Cltyrob_g4184 A02
Acidipropionibacterium jensenii DSM 20535 (1)	Cltyrob_g4184 A03
Acidipropionibacterium jensenii DSM 20535 (2)	Ecduran_g1414 A04
Acidipropionibacterium thoenii DSM 20276 (1)	Ecduran_g1414 A05
Acidipropionibacterium thoenii DSM 20276 (2)	Ecduran_g1414 A06
Clostridium beijerinckii DSM 791 (1)	Ecfaeca_acuI A07
Clostridium beijerinckii DSM 791 (2)	Ecfaeca_acuI A08
Clostridium butyricum DSM 10702 (1)	Ecfaeca_acuI A09
Clostridium butyricum DSM 10702 (2)	Ecfaeci_cysS A10
Clostridium sporogenes DSM 795 (1)	Ecfaeci_cysS A11
Clostridium sporogenes DSM 795 (2)	Ecfaeci_cysS A12
Lactobacillus buchneri DSM 20057 (1)	Lbplant_mutY A43
Lactobacillus buchneri DSM 20057 (2)	Lbplant_mutY A44
Leuconostoc carnosum DSM 5576 (1)
Leuconostoc carnosum DSM 5576 (2)
Leuconostoc lactis DSM 20202 (1)
Leuconostoc lactis DSM 20202 (2)
Leuconostoc pseudomesenteroides DSM 20193 (1)
Leuconostoc pseudomesenteroides DSM 20193 (2)
Pediococcus stilesii DSM 18001 (1)
Pediococcus stilesii DSM 18001 (2)
Streptococcus salivarius DSM 20560 (1)
Streptococcus salivarius DSM 20560 (2)
NTC (TE) (1)
NTC (TE) (2)
