# Supplementary material for: Development of a High-Throughput Microfluidic qPCR System for the Quantitative Determination of Quality-Relevant Bacteria in Cheese
Source: Front Microbiol. 2021 Jan 7;11:619166. doi: 10.3389/fmicb.2020.619166 (PMC7817891; doi:10.3389/fmicb.2020.619166)
Supplement: Supplementary file 4 [file Data_Sheet_4.ZIP › htqpcr_validation_data-master/rawdata/Assayvalidation_triplicates_rawdata.csv]

Chip Run Info	G:\drma_data\Fluidigm_BioMark_data\CheeseAssayValidation_Triplicates\ChipRun.bml	Combined Chip Run	192.24 (169x)	GE 192x24 PCR+Melt v2	ROX	EvaGreen	13.03.2020 12:44:40	00:51:27	GDC172-31-6-71	SamplePlateName: Undefined/Undefined	SamplePlateBarCode: Undefined/Undefined	ReagentPlateName: NA	ReagentPlateBarCode: NA
Application Version	4.5.2
Application Build	20180628.1231
Export Type	Table Results
Quality Threshold	0.5
Baseline Correction Method	Constant
Ct Threshold Method	User Data (Global)
Experiment Information	Experiment Information	Experiment Information	Experiment Information	Experiment Information	Experiment Information	EvaGreen	EvaGreen	EvaGreen	EvaGreen	EvaGreen	EvaGreen	EvaGreen	EvaGreen
Chamber	Sample	Sample	Sample	EvaGreen	EvaGreen	Ct	Ct	Ct	Ct	Ct	Tm	Tm	Tm
ID	Name	Type	rConc	Name	Type	Value	Calibrated rConc	Quality	Call	Threshold	In Range	Out Range	Peak Ratio
S001-A13	Clostridium tyrobutyricum DSM 2637 (1)	Unknown	1	Lbbrevi_g2037-3	Test	999	-1	0	Flag	0.05	999	999	0
S002-A13	Enterococcus faecalis DSM 20376 (1)	Unknown	1	Lbbrevi_g2037-3	Test	999	-1	0	Flag	0.05	999	999	0
S003-A13	Lactobacillus casei FAM 20446 (1)	Unknown	1	Lbbrevi_g2037-3	Test	999	-1	0	Flag	0.05	999	999	0
S006-A13	Lactobacillus paraplantarum FAM 18197 (1)	Unknown	1	Lbbrevi_g2037-3	Test	999	-1	0	Flag	0.05	999	999	0
S005-A13	Lactobacillus parabuchneri DSM 5707 (1)	Unknown	1	Lbbrevi_g2037-3	Test	999	-1	0	Flag	0.05	999	999	0
S004-A13	Lactobacillus delbrueckii DSM 20074 (1)	Unknown	1	Lbbrevi_g2037-3	Test	999	-1	0	Flag	0.05	999	999	0
S013-A13	Lactobacillus sakei DSM 15831 (1)	Unknown	1	Lbbrevi_g2037-3	Test	999	-1	0	Flag	0.05	999	999	0
S014-A13	Leuconostoc mesenteroides DSM 20346 (1)	Unknown	1	Lbbrevi_g2037-3	Test	999	-1	0	Flag	0.05	999	999	0
S015-A13	Pediococcus pentosaceus DSM 20333 (1)	Unknown	1	Lbbrevi_g2037-3	Test	999	-1	0	Flag	0.05	999	999	0
S018-A13	Std_24 (10^4 c/ul) (1)	Standard	10000	Lbbrevi_g2037-3	Test	20.2559125315423	10198.9412909772	0.91	Pass	0.05	81.4162747468003	999	1
S017-A13	Acidipropionibacterium thoenii DSM 20276 (1)	Unknown	1	Lbbrevi_g2037-3	Test	999	-1	0	Flag	0.05	999	999	0
S016-A13	Clostridium butyricum DSM 10702 (1)	Unknown	1	Lbbrevi_g2037-3	Test	999	-1	0	Flag	0.05	999	999	0
S025-A13	Clostridium tyrobutyricum FAM 1550 (1)	Unknown	1	Lbbrevi_g2037-3	Test	999	-1	0	Flag	0.05	999	999	0
S026-A13	Enterococcus faecium DSM 20477 (1)	Unknown	1	Lbbrevi_g2037-3	Test	999	-1	0	Flag	0.05	999	999	0
S027-A13	Lactobacillus coryniformis FAM 20761 (1)	Unknown	1	Lbbrevi_g2037-3	Test	999	-1	0	Flag	0.05	999	999	0
S030-A13	Lactobacillus plantarum DSM 20174 (1)	Unknown	1	Lbbrevi_g2037-3	Test	999	-1	0	Flag	0.05	999	999	0
S029-A13	Lactobacillus parabuchneri FAM 21731 (1)	Unknown	1	Lbbrevi_g2037-3	Test	999	-1	0	Flag	0.05	999	999	0
S028-A13	Lactobacillus delbrueckii DSM 20072 (1)	Unknown	1	Lbbrevi_g2037-3	Test	999	-1	0	Flag	0.05	999	999	0
S037-A13	Lactobacillus sakei DSM 20017 (1)	Unknown	1	Lbbrevi_g2037-3	Test	999	-1	0	Flag	0.05	999	999	0
S038-A13	Leuconostoc mesenteroides DSM 20484 (1)	Unknown	1	Lbbrevi_g2037-3	Test	999	-1	0	Flag	0.05	999	999	0
S039-A13	Pediococcus pentosaceus DSM 20280 (1)	Unknown	1	Lbbrevi_g2037-3	Test	999	-1	0	Flag	0.05	999	999	0
S042-A13	Std_24 (10^3 c/ul) (1)	Standard	1000	Lbbrevi_g2037-3	Test	26.0953778340625	211.063817572598	0	Flag	0.05	999	999	0
S041-A13	Clostridium sporogenes DSM 795 (1)	Unknown	1	Lbbrevi_g2037-3	Test	999	-1	0	Flag	0.05	999	999	0
S040-A13	Leuconostoc carnosum DSM 5576 (1)	Unknown	1	Lbbrevi_g2037-3	Test	999	-1	0	Flag	0.05	999	999	0
S049-A13	Clostridium tyrobutyricum FAM 22550 (1)	Unknown	1	Lbbrevi_g2037-3	Test	999	-1	0	Flag	0.05	999	999	0
S050-A13	Enterococcus faecium FAM 1711 (1)	Unknown	1	Lbbrevi_g2037-3	Test	999	-1	0	Flag	0.05	999	999	0
S051-A13	Lactobacillus coryniformis DSM 20001 (1)	Unknown	1	Lbbrevi_g2037-3	Test	999	-1	0	Flag	0.05	999	999	0
S054-A13	Lactobacillus plantarum ATCC 8014 (1)	Unknown	1	Lbbrevi_g2037-3	Test	999	-1	0	Flag	0.05	999	999	0
S053-A13	Lactobacillus parabuchneri FAM 21823 (1)	Unknown	1	Lbbrevi_g2037-3	Test	999	-1	0	Flag	0.05	999	999	0
S052-A13	Lactobacillus fermentum DSM 20052 (1)	Unknown	1	Lbbrevi_g2037-3	Test	999	-1	0	Flag	0.05	999	999	0
S061-A13	Lactococcus lactis subsp. cremoris DSM 20069 (1)	Unknown	1	Lbbrevi_g2037-3	Test	999	-1	0	Flag	0.05	999	999	0
S062-A13	Leuconostoc mesenteroides DSM 20343 (1)	Unknown	1	Lbbrevi_g2037-3	Test	999	-1	0	Flag	0.05	999	999	0
S063-A13	Propionibacterium freudenreichii DSM 20271 (1)	Unknown	1	Lbbrevi_g2037-3	Test	999	-1	0	Flag	0.05	999	999	0
S066-A13	0 Mock Fail	Unknown	1	Lbbrevi_g2037-3	Test	999	-1	0	Flag	0.05	82.3825297677521	999	1
S065-A13	Lactobacillus buchneri DSM 20057 (1)	Unknown	1	Lbbrevi_g2037-3	Test	999	-1	0	Flag	0.05	999	999	0
S064-A13	Leuconostoc lactis DSM 20202 (1)	Unknown	1	Lbbrevi_g2037-3	Test	999	-1	0	Flag	0.05	999	999	0
S073-A13	Enterococcus durans DSM 20633 (1)	Unknown	1	Lbbrevi_g2037-3	Test	999	-1	0	Flag	0.05	999	999	0
S074-A13	Enterococcus faecium FAM 19316 (1)	Unknown	1	Lbbrevi_g2037-3	Test	999	-1	0	Flag	0.05	999	999	0
S075-A13	Lactobacillus coryniformis DSM 20004 (1)	Unknown	1	Lbbrevi_g2037-3	Test	999	-1	0	Flag	0.05	999	999	0
S078-A13	Lactobacillus plantarum FAM 18858 (1)	Unknown	1	Lbbrevi_g2037-3	Test	999	-1	0	Flag	0.05	999	999	0
S077-A13	Lactobacillus paracasei DSM 5622 (1)	Unknown	1	Lbbrevi_g2037-3	Test	999	-1	0	Flag	0.05	999	999	0
S076-A13	Lactobacillus fermentum FAM 11660 (1)	Unknown	1	Lbbrevi_g2037-3	Test	999	-1	0	Flag	0.05	999	999	0
S085-A13	Lactococcus lactis subsp. cremoris FAM 17873 (1)	Unknown	1	Lbbrevi_g2037-3	Test	999	-1	0	Flag	0.05	999	999	0
S086-A13	Leuconostoc mesenteroides DSM 20241 (1)	Unknown	1	Lbbrevi_g2037-3	Test	999	-1	0	Flag	0.05	999	999	0
S087-A13	Propionibacterium freudenreichii FAM 15217.1 (1)	Unknown	1	Lbbrevi_g2037-3	Test	999	-1	0	Flag	0.05	999	999	0
S090-A13	1 Mock 10^5	Unknown	1	Lbbrevi_g2037-3	Test	20.4255107296957	9112.58986053429	0.83	Pass	0.05	81.2497646317482	999	1
S089-A13	Clostridium beijerinckii DSM 791 (1)	Unknown	1	Lbbrevi_g2037-3	Test	999	-1	0	Flag	0.05	999	999	0
S088-A13	Leuconostoc pseudomesenteroides DSM 20193 (1)	Unknown	1	Lbbrevi_g2037-3	Test	999	-1	0	Flag	0.05	999	999	0
S100-A13	Lactobacillus fermentum FAM 20347 (1)	Unknown	1	Lbbrevi_g2037-3	Test	999	-1	0	Flag	0.05	999	999	0
S101-A13	Lactobacillus paracasei FAM 18133.2 (1)	Unknown	1	Lbbrevi_g2037-3	Test	999	-1	0	Flag	0.05	999	999	0
S102-A13	Lactobacillus rhamnosus DSM 20021 (1)	Unknown	1	Lbbrevi_g2037-3	Test	999	-1	0	Flag	0.05	999	999	0
S099-A13	Lactobacillus curvatus DSM 20019 (1)	Unknown	1	Lbbrevi_g2037-3	Test	999	-1	0	Flag	0.05	999	999	0
S098-A13	Lactobacillus brevis DSM 20054 (1)	Unknown	1	Lbbrevi_g2037-3	Test	16.7479283939711	104780.737745333	0.9	Pass	0.05	81.0659167993938	999	1
S097-A13	Enterococcus durans FAM 19822 (1)	Unknown	1	Lbbrevi_g2037-3	Test	999	-1	0	Flag	0.05	999	999	0
S112-A13	Pediococcus stilesii DSM 18001 (1)	Unknown	1	Lbbrevi_g2037-3	Test	999	-1	0	Flag	0.05	999	999	0
S113-A13	Std_24 (10^8 c/ul) (1)	Standard	100000000	Lbbrevi_g2037-3	Test	6.5641352602337	90647596.7711444	0.9	Pass	0.05	81.1634264685267	999	1
S114-A13	2 Mock 10^4	Unknown	1	Lbbrevi_g2037-3	Test	23.5322695605767	1157.79469953472	0.91	Pass	0.05	81.2480688219538	999	1
S111-A13	Propionibacterium freudenreichii FAM 15346 (1)	Unknown	1	Lbbrevi_g2037-3	Test	999	-1	0	Flag	0.05	999	999	0
S110-A13	Pediococcus acidilactici DSM 20284 (1)	Unknown	1	Lbbrevi_g2037-3	Test	999	-1	0	Flag	0.05	999	999	0
S109-A13	Lactococcus lactis subsp. cremoris FAM 23216 (1)	Unknown	1	Lbbrevi_g2037-3	Test	999	-1	0	Flag	0.05	999	999	0
S124-A13	Lactobacillus helveticus DSM 20075 (1)	Unknown	1	Lbbrevi_g2037-3	Test	999	-1	0	Flag	0.05	999	999	0
S125-A13	Lactobacillus paracasei FAM 19331 (1)	Unknown	1	Lbbrevi_g2037-3	Test	999	-1	0	Flag	0.05	999	999	0
S126-A13	Lactobacillus rhamnosus FAM 19984 (1)	Unknown	1	Lbbrevi_g2037-3	Test	999	-1	0	Flag	0.05	999	999	0
S123-A13	Lactobacillus curvatus FAM 18731 (1)	Unknown	1	Lbbrevi_g2037-3	Test	999	-1	0	Flag	0.05	999	999	0
S122-A13	Lactobacillus brevis CCUG 33268 (1)	Unknown	1	Lbbrevi_g2037-3	Test	13.9571317479462	668599.560862483	0.86	Pass	0.05	81.1796392336715	999	1
S121-A13	Enterococcus durans FAM 22256 (1)	Unknown	1	Lbbrevi_g2037-3	Test	999	-1	0	Flag	0.05	999	999	0
S136-A13	Streptococcus salivarius DSM 20560 (1)	Unknown	1	Lbbrevi_g2037-3	Test	999	-1	0	Flag	0.05	999	999	0
S137-A13	Std_24 (10^7 c/ul) (1)	Standard	10000000	Lbbrevi_g2037-3	Test	9.85078528915296	10220312.8268325	0.94	Pass	0.05	81.177827760764	999	1
S138-A13	3 Mock 10^3	Unknown	1	Lbbrevi_g2037-3	Test	999	-1	0	Flag	0.05	999	999	0
S135-A13	Streptococcus thermophilus DSM 20617 (1)	Unknown	1	Lbbrevi_g2037-3	Test	999	-1	0	Flag	0.05	999	999	0
S134-A13	Pediococcus acidilactici FAM 13881 (1)	Unknown	1	Lbbrevi_g2037-3	Test	999	-1	0	Flag	0.05	999	999	0
S133-A13	Lactococcus lactis subsp. lactis ATCC 19435 (1)	Unknown	1	Lbbrevi_g2037-3	Test	999	-1	0	Flag	0.05	999	999	0
S148-A13	Lactobacillus helveticus FAM 13019 (1)	Unknown	1	Lbbrevi_g2037-3	Test	999	-1	0	Flag	0.05	999	999	0
S149-A13	Lactobacillus paraplantarum DSM 10667 (1)	Unknown	1	Lbbrevi_g2037-3	Test	26.7875467123624	133.286941184748	0	Flag	0.05	999	999	0
S150-A13	Lactobacillus rhamnosus FAM 22674 (1)	Unknown	1	Lbbrevi_g2037-3	Test	999	-1	0	Flag	0.05	999	999	0
S147-A13	Lactobacillus curvatus FAM 18867 (1)	Unknown	1	Lbbrevi_g2037-3	Test	999	-1	0	Flag	0.05	999	999	0
S146-A13	Lactobacillus brevis CCUG 48612 (1)	Unknown	1	Lbbrevi_g2037-3	Test	14.1165831429197	601421.882742014	0.86	Pass	0.05	81.3240619634425	999	1
S145-A13	Enterococcus faecalis ATCC 19433 (1)	Unknown	1	Lbbrevi_g2037-3	Test	999	-1	0	Flag	0.05	999	999	0
S160-A13	Acidipropionibacterium acidipropionici DSM 4900 (1)	Unknown	1	Lbbrevi_g2037-3	Test	999	-1	0	Flag	0.05	999	999	0
S161-A13	Std_24 (10^6 c/ul) (1)	Standard	1000000	Lbbrevi_g2037-3	Test	13.4184002711379	956180.516170006	0.94	Pass	0.05	81.2682144593231	999	1
S162-A13	4 Mock 10^2	Unknown	1	Lbbrevi_g2037-3	Test	999	-1	0	Flag	0.05	999	999	0
S159-A13	Streptococcus thermophilus FAM 10792 (1)	Unknown	1	Lbbrevi_g2037-3	Test	999	-1	0	Flag	0.05	999	999	0
S158-A13	Pediococcus acidilactici FAM 19158 (1)	Unknown	1	Lbbrevi_g2037-3	Test	999	-1	0	Flag	0.05	999	999	0
S157-A13	Lactococcus lactis subsp. lactis FAM 17950 (1)	Unknown	1	Lbbrevi_g2037-3	Test	999	-1	0	Flag	0.05	999	999	0
S172-A13	Lactobacillus helveticus FAM 19190 (1)	Unknown	1	Lbbrevi_g2037-3	Test	999	-1	0	Flag	0.05	999	999	0
S173-A13	Lactobacillus paraplantarum DSM 10641 (1)	Unknown	1	Lbbrevi_g2037-3	Test	999	-1	0	Flag	0.05	999	999	0
S174-A13	Lactobacillus sakei FAM 14960 (1)	Unknown	1	Lbbrevi_g2037-3	Test	999	-1	0	Flag	0.05	999	999	0
S171-A13	Lactobacillus delbrueckii DSM 20081 (1)	Unknown	1	Lbbrevi_g2037-3	Test	999	-1	0	Flag	0.05	999	999	0
S170-A13	Lactobacillus casei ATCC 393 (1)	Unknown	1	Lbbrevi_g2037-3	Test	999	-1	0	Flag	0.05	999	999	0
S169-A13	Enterococcus faecalis FAM 22123 (1)	Unknown	1	Lbbrevi_g2037-3	Test	999	-1	0	Flag	0.05	999	999	0
S184-A13	Acidipropionibacterium jensenii DSM 20535 (1)	Unknown	1	Lbbrevi_g2037-3	Test	999	-1	0	Flag	0.05	999	999	0
S185-A13	Std_24 (10^5 c/ul) (1)	Standard	100000	Lbbrevi_g2037-3	Test	16.9296160647645	92871.2943529362	0.91	Pass	0.05	81.6370774006668	999	1
S186-A13	NTC (TE) (1)	NTC	1	Lbbrevi_g2037-3	Test	999	-1	0	Flag	0.05	999	999	0
S183-A13	Streptococcus thermophilus FAM 21476 (1)	Unknown	1	Lbbrevi_g2037-3	Test	999	-1	0	Flag	0.05	999	999	0
S182-A13	Pediococcus pentosaceus DSM 20336 (1)	Unknown	1	Lbbrevi_g2037-3	Test	999	-1	0	Flag	0.05	999	999	0
S181-A13	Lactococcus lactis subsp. lactis FAM 23201 (1)	Unknown	1	Lbbrevi_g2037-3	Test	999	-1	0	Flag	0.05	999	999	0
S012-A13	Lactobacillus paraplantarum FAM 18197 (2)	Unknown	1	Lbbrevi_g2037-3	Test	999	-1	0	Flag	0.05	999	999	0
S011-A13	Lactobacillus parabuchneri DSM 5707 (2)	Unknown	1	Lbbrevi_g2037-3	Test	999	-1	0	Flag	0.05	999	999	0
S010-A13	Lactobacillus delbrueckii DSM 20074 (2)	Unknown	1	Lbbrevi_g2037-3	Test	999	-1	0	Flag	0.05	999	999	0
S007-A13	Clostridium tyrobutyricum DSM 2637 (2)	Unknown	1	Lbbrevi_g2037-3	Test	999	-1	0	Flag	0.05	999	999	0
S008-A13	Enterococcus faecalis DSM 20376 (2)	Unknown	1	Lbbrevi_g2037-3	Test	999	-1	0	Flag	0.05	999	999	0
S009-A13	Lactobacillus casei FAM 20446 (2)	Unknown	1	Lbbrevi_g2037-3	Test	999	-1	0	Flag	0.05	999	999	0
S024-A13	Std_24 (10^4 c/ul) (2)	Standard	10000	Lbbrevi_g2037-3	Test	20.4378931787421	9037.96472389242	0.91	Pass	0.05	80.8783940105391	999	1
S023-A13	Acidipropionibacterium thoenii DSM 20276 (2)	Unknown	1	Lbbrevi_g2037-3	Test	999	-1	0	Flag	0.05	999	999	0
S022-A13	Clostridium butyricum DSM 10702 (2)	Unknown	1	Lbbrevi_g2037-3	Test	999	-1	0	Flag	0.05	999	999	0
S019-A13	Lactobacillus sakei DSM 15831 (2)	Unknown	1	Lbbrevi_g2037-3	Test	999	-1	0	Flag	0.05	999	999	0
S020-A13	Leuconostoc mesenteroides DSM 20346 (2)	Unknown	1	Lbbrevi_g2037-3	Test	999	-1	0	Flag	0.05	999	999	0
S021-A13	Pediococcus pentosaceus DSM 20333 (2)	Unknown	1	Lbbrevi_g2037-3	Test	999	-1	0	Flag	0.05	999	999	0
S036-A13	Lactobacillus plantarum DSM 20174 (2)	Unknown	1	Lbbrevi_g2037-3	Test	999	-1	0	Flag	0.05	999	999	0
S035-A13	Lactobacillus parabuchneri FAM 21731 (2)	Unknown	1	Lbbrevi_g2037-3	Test	999	-1	0	Flag	0.05	999	999	0
S034-A13	Lactobacillus delbrueckii DSM 20072 (2)	Unknown	1	Lbbrevi_g2037-3	Test	999	-1	0	Flag	0.05	999	999	0
S031-A13	Clostridium tyrobutyricum FAM 1550 (2)	Unknown	1	Lbbrevi_g2037-3	Test	999	-1	0	Flag	0.05	999	999	0
S032-A13	Enterococcus faecium DSM 20477 (2)	Unknown	1	Lbbrevi_g2037-3	Test	999	-1	0	Flag	0.05	999	999	0
S033-A13	Lactobacillus coryniformis FAM 20761 (2)	Unknown	1	Lbbrevi_g2037-3	Test	999	-1	0	Flag	0.05	999	999	0
S048-A13	Std_24 (10^3 c/ul) (2)	Standard	1000	Lbbrevi_g2037-3	Test	23.5792983514606	1122.19449915397	0.96	Pass	0.05	80.7449316177849	999	1
S047-A13	Clostridium sporogenes DSM 795 (2)	Unknown	1	Lbbrevi_g2037-3	Test	999	-1	0	Flag	0.05	999	999	0
S046-A13	Leuconostoc carnosum DSM 5576 (2)	Unknown	1	Lbbrevi_g2037-3	Test	999	-1	0	Flag	0.05	999	999	0
S043-A13	Lactobacillus sakei DSM 20017 (2)	Unknown	1	Lbbrevi_g2037-3	Test	999	-1	0	Flag	0.05	999	999	0
S044-A13	Leuconostoc mesenteroides DSM 20484 (2)	Unknown	1	Lbbrevi_g2037-3	Test	999	-1	0	Flag	0.05	999	999	0
S045-A13	Pediococcus pentosaceus DSM 20280 (2)	Unknown	1	Lbbrevi_g2037-3	Test	999	-1	0	Flag	0.05	999	999	0
S060-A13	Lactobacillus plantarum ATCC 8014 (2)	Unknown	1	Lbbrevi_g2037-3	Test	999	-1	0	Flag	0.05	999	999	0
S059-A13	Lactobacillus parabuchneri FAM 21823 (2)	Unknown	1	Lbbrevi_g2037-3	Test	999	-1	0	Flag	0.05	999	999	0
S058-A13	Lactobacillus fermentum DSM 20052 (2)	Unknown	1	Lbbrevi_g2037-3	Test	999	-1	0	Flag	0.05	999	999	0
S055-A13	Clostridium tyrobutyricum FAM 22550 (2)	Unknown	1	Lbbrevi_g2037-3	Test	999	-1	0	Flag	0.05	999	999	0
S056-A13	Enterococcus faecium FAM 1711 (2)	Unknown	1	Lbbrevi_g2037-3	Test	999	-1	0	Flag	0.05	999	999	0
S057-A13	Lactobacillus coryniformis DSM 20001 (2)	Unknown	1	Lbbrevi_g2037-3	Test	999	-1	0	Flag	0.05	999	999	0
S072-A13	5 Mock 10^4 (preamp)	Unknown	1	Lbbrevi_g2037-3	Test	15.5778413834548	227899.022543683	0.9	Pass	0.05	81.5937943580204	999	1
S071-A13	Lactobacillus buchneri DSM 20057 (2)	Unknown	1	Lbbrevi_g2037-3	Test	999	-1	0	Flag	0.05	999	999	0
S070-A13	Leuconostoc lactis DSM 20202 (2)	Unknown	1	Lbbrevi_g2037-3	Test	999	-1	0	Flag	0.05	999	999	0
S067-A13	Lactococcus lactis subsp. cremoris DSM 20069 (2)	Unknown	1	Lbbrevi_g2037-3	Test	999	-1	0	Flag	0.05	999	999	0
S068-A13	Leuconostoc mesenteroides DSM 20343 (2)	Unknown	1	Lbbrevi_g2037-3	Test	999	-1	0	Flag	0.05	999	999	0
S069-A13	Propionibacterium freudenreichii DSM 20271 (2)	Unknown	1	Lbbrevi_g2037-3	Test	999	-1	0	Flag	0.05	999	999	0
S084-A13	Lactobacillus plantarum FAM 18858 (2)	Unknown	1	Lbbrevi_g2037-3	Test	999	-1	0	Flag	0.05	999	999	0
S083-A13	Lactobacillus paracasei DSM 5622 (2)	Unknown	1	Lbbrevi_g2037-3	Test	999	-1	0	Flag	0.05	999	999	0
S082-A13	Lactobacillus fermentum FAM 11660 (2)	Unknown	1	Lbbrevi_g2037-3	Test	999	-1	0	Flag	0.05	999	999	0
S079-A13	Enterococcus durans DSM 20633 (2)	Unknown	1	Lbbrevi_g2037-3	Test	999	-1	0	Flag	0.05	999	999	0
S080-A13	Enterococcus faecium FAM 19316 (2)	Unknown	1	Lbbrevi_g2037-3	Test	999	-1	0	Flag	0.05	999	999	0
S081-A13	Lactobacillus coryniformis DSM 20004 (2)	Unknown	1	Lbbrevi_g2037-3	Test	999	-1	0	Flag	0.05	999	999	0
S096-A13	6 Mock 10^3 (preamp)	Unknown	1	Lbbrevi_g2037-3	Test	18.723444089125	28218.203375915	0.87	Pass	0.05	81.402020660342	999	1
S095-A13	Clostridium beijerinckii DSM 791 (2)	Unknown	1	Lbbrevi_g2037-3	Test	999	-1	0	Flag	0.05	999	999	0
S094-A13	Leuconostoc pseudomesenteroides DSM 20193 (2)	Unknown	1	Lbbrevi_g2037-3	Test	999	-1	0	Flag	0.05	999	999	0
S091-A13	Lactococcus lactis subsp. cremoris FAM 17873 (2)	Unknown	1	Lbbrevi_g2037-3	Test	999	-1	0	Flag	0.05	999	999	0
S092-A13	Leuconostoc mesenteroides DSM 20241 (2)	Unknown	1	Lbbrevi_g2037-3	Test	999	-1	0	Flag	0.05	999	999	0
S093-A13	Propionibacterium freudenreichii FAM 15217.1 (2)	Unknown	1	Lbbrevi_g2037-3	Test	999	-1	0	Flag	0.05	999	999	0
S105-A13	Lactobacillus curvatus DSM 20019 (2)	Unknown	1	Lbbrevi_g2037-3	Test	999	-1	0	Flag	0.05	999	999	0
S104-A13	Lactobacillus brevis DSM 20054 (2)	Unknown	1	Lbbrevi_g2037-3	Test	15.3235325527824	269827.897842889	0.76	Pass	0.05	80.8925098005633	68.763393227341	0.899483381959947
S103-A13	Enterococcus durans FAM 19822 (2)	Unknown	1	Lbbrevi_g2037-3	Test	999	-1	0	Flag	0.05	999	999	0
S106-A13	Lactobacillus fermentum FAM 20347 (2)	Unknown	1	Lbbrevi_g2037-3	Test	999	-1	0	Flag	0.05	999	999	0
S107-A13	Lactobacillus paracasei FAM 18133.2 (2)	Unknown	1	Lbbrevi_g2037-3	Test	999	-1	0	Flag	0.05	999	999	0
S108-A13	Lactobacillus rhamnosus DSM 20021 (2)	Unknown	1	Lbbrevi_g2037-3	Test	999	-1	0	Flag	0.05	999	999	0
S117-A13	Propionibacterium freudenreichii FAM 15346 (2)	Unknown	1	Lbbrevi_g2037-3	Test	999	-1	0	Flag	0.05	999	999	0
S116-A13	Pediococcus acidilactici DSM 20284 (2)	Unknown	1	Lbbrevi_g2037-3	Test	999	-1	0	Flag	0.05	999	999	0
S115-A13	Lactococcus lactis subsp. cremoris FAM 23216 (2)	Unknown	1	Lbbrevi_g2037-3	Test	999	-1	0	Flag	0.05	999	999	0
S118-A13	Pediococcus stilesii DSM 18001 (2)	Unknown	1	Lbbrevi_g2037-3	Test	999	-1	0	Flag	0.05	999	999	0
S119-A13	Std_24 (10^8 c/ul) (2)	Standard	100000000	Lbbrevi_g2037-3	Test	6.43771727135905	98586193.3978539	0.93	Pass	0.05	80.7418006848453	999	1
S120-A13	7 Mock 10^2 (preamp)	Unknown	1	Lbbrevi_g2037-3	Test	21.6032636193048	4168.40513295544	0.82	Pass	0.05	81.6234619025855	999	1
S129-A13	Lactobacillus curvatus FAM 18731 (2)	Unknown	1	Lbbrevi_g2037-3	Test	999	-1	0	Flag	0.05	999	999	0
S128-A13	Lactobacillus brevis CCUG 33268 (2)	Unknown	1	Lbbrevi_g2037-3	Test	14.4232374194208	490611.877087822	0.89	Pass	0.05	80.7026502580988	67.6865047258071	0.956428717076909
S127-A13	Enterococcus durans FAM 22256 (2)	Unknown	1	Lbbrevi_g2037-3	Test	999	-1	0	Flag	0.05	999	999	0
S130-A13	Lactobacillus helveticus DSM 20075 (2)	Unknown	1	Lbbrevi_g2037-3	Test	999	-1	0	Flag	0.05	999	999	0
S131-A13	Lactobacillus paracasei FAM 19331 (2)	Unknown	1	Lbbrevi_g2037-3	Test	999	-1	0	Flag	0.05	999	999	0
S132-A13	Lactobacillus rhamnosus FAM 19984 (2)	Unknown	1	Lbbrevi_g2037-3	Test	999	-1	0	Flag	0.05	999	999	0
S141-A13	Streptococcus thermophilus DSM 20617 (2)	Unknown	1	Lbbrevi_g2037-3	Test	999	-1	0	Flag	0.05	999	999	0
S140-A13	Pediococcus acidilactici FAM 13881 (2)	Unknown	1	Lbbrevi_g2037-3	Test	999	-1	0	Flag	0.05	999	999	0
S139-A13	Lactococcus lactis subsp. lactis ATCC 19435 (2)	Unknown	1	Lbbrevi_g2037-3	Test	999	-1	0	Flag	0.05	999	999	0
S142-A13	Streptococcus salivarius DSM 20560 (2)	Unknown	1	Lbbrevi_g2037-3	Test	999	-1	0	Flag	0.05	999	999	0
S143-A13	Std_24 (10^7 c/ul) (2)	Standard	10000000	Lbbrevi_g2037-3	Test	9.6470508284323	11700989.4012791	0.91	Pass	0.05	80.6084751323379	999	1
S144-A13	8 Mock 10^1 (preamp)	Unknown	1	Lbbrevi_g2037-3	Test	24.2530120156459	717.40525978599	0.97	Pass	0.05	81.3862287703047	999	1
S153-A13	Lactobacillus curvatus FAM 18867 (2)	Unknown	1	Lbbrevi_g2037-3	Test	999	-1	0	Flag	0.05	999	999	0
S152-A13	Lactobacillus brevis CCUG 48612 (2)	Unknown	1	Lbbrevi_g2037-3	Test	14.1855039315915	574515.83597054	0.9	Pass	0.05	80.7136957569993	999	1
S151-A13	Enterococcus faecalis ATCC 19433 (2)	Unknown	1	Lbbrevi_g2037-3	Test	999	-1	0	Flag	0.05	999	999	0
S154-A13	Lactobacillus helveticus FAM 13019 (2)	Unknown	1	Lbbrevi_g2037-3	Test	999	-1	0	Flag	0.05	999	999	0
S155-A13	Lactobacillus paraplantarum DSM 10667 (2)	Unknown	1	Lbbrevi_g2037-3	Test	999	-1	0	Flag	0.05	999	999	0
S156-A13	Lactobacillus rhamnosus FAM 22674 (2)	Unknown	1	Lbbrevi_g2037-3	Test	999	-1	0	Flag	0.05	999	999	0
S165-A13	Streptococcus thermophilus FAM 10792 (2)	Unknown	1	Lbbrevi_g2037-3	Test	999	-1	0	Flag	0.05	999	999	0
S164-A13	Pediococcus acidilactici FAM 19158 (2)	Unknown	1	Lbbrevi_g2037-3	Test	999	-1	0	Flag	0.05	999	999	0
S163-A13	Lactococcus lactis subsp. lactis FAM 17950 (2)	Unknown	1	Lbbrevi_g2037-3	Test	999	-1	0	Flag	0.05	999	999	0
S166-A13	Acidipropionibacterium acidipropionici DSM 4900 (2)	Unknown	1	Lbbrevi_g2037-3	Test	999	-1	0	Flag	0.05	999	999	0
S167-A13	Std_24 (10^6 c/ul) (2)	Standard	1000000	Lbbrevi_g2037-3	Test	13.4743417936815	921310.405785569	0.93	Pass	0.05	80.7307605674461	999	1
S168-A13	9 Mock NTC (preamp)	Unknown	1	Lbbrevi_g2037-3	Test	999	-1	0	Flag	0.05	999	999	0
S177-A13	Lactobacillus delbrueckii DSM 20081 (2)	Unknown	1	Lbbrevi_g2037-3	Test	999	-1	0	Flag	0.05	999	999	0
S176-A13	Lactobacillus casei ATCC 393 (2)	Unknown	1	Lbbrevi_g2037-3	Test	999	-1	0	Flag	0.05	999	999	0
S175-A13	Enterococcus faecalis FAM 22123 (2)	Unknown	1	Lbbrevi_g2037-3	Test	999	-1	0	Flag	0.05	999	999	0
S178-A13	Lactobacillus helveticus FAM 19190 (2)	Unknown	1	Lbbrevi_g2037-3	Test	999	-1	0	Flag	0.05	999	999	0
S179-A13	Lactobacillus paraplantarum DSM 10641 (2)	Unknown	1	Lbbrevi_g2037-3	Test	999	-1	0	Flag	0.05	999	999	0
S180-A13	Lactobacillus sakei FAM 14960 (2)	Unknown	1	Lbbrevi_g2037-3	Test	999	-1	0	Flag	0.05	999	999	0
S189-A13	Streptococcus thermophilus FAM 21476 (2)	Unknown	1	Lbbrevi_g2037-3	Test	999	-1	0	Flag	0.05	999	999	0
S188-A13	Pediococcus pentosaceus DSM 20336 (2)	Unknown	1	Lbbrevi_g2037-3	Test	999	-1	0	Flag	0.05	999	999	0
S187-A13	Lactococcus lactis subsp. lactis FAM 23201 (2)	Unknown	1	Lbbrevi_g2037-3	Test	999	-1	0	Flag	0.05	999	999	0
S190-A13	Acidipropionibacterium jensenii DSM 20535 (2)	Unknown	1	Lbbrevi_g2037-3	Test	999	-1	0	Flag	0.05	999	999	0
S191-A13	Std_24 (10^5 c/ul) (2)	Standard	100000	Lbbrevi_g2037-3	Test	17.1653358498685	79414.2278331169	0.9	Pass	0.05	80.9566244537161	999	1
S192-A13	NTC (TE) (2)	NTC	1	Lbbrevi_g2037-3	Test	999	-1	0	Flag	0.05	999	999	0
S001-A12	Clostridium tyrobutyricum DSM 2637 (1)	Unknown	1	Ecfaeci_cysS	Test	999	-1	0	Flag	0.05	999	999	0
S002-A12	Enterococcus faecalis DSM 20376 (1)	Unknown	1	Ecfaeci_cysS	Test	999	-1	0	Flag	0.05	999	999	0
S003-A12	Lactobacillus casei FAM 20446 (1)	Unknown	1	Ecfaeci_cysS	Test	999	-1	0	Flag	0.05	999	999	0
S006-A12	Lactobacillus paraplantarum FAM 18197 (1)	Unknown	1	Ecfaeci_cysS	Test	999	-1	0	Flag	0.05	999	999	0
S005-A12	Lactobacillus parabuchneri DSM 5707 (1)	Unknown	1	Ecfaeci_cysS	Test	999	-1	0	Flag	0.05	999	999	0
S004-A12	Lactobacillus delbrueckii DSM 20074 (1)	Unknown	1	Ecfaeci_cysS	Test	999	-1	0	Flag	0.05	999	999	0
S013-A12	Lactobacillus sakei DSM 15831 (1)	Unknown	1	Ecfaeci_cysS	Test	999	-1	0	Flag	0.05	999	999	0
S014-A12	Leuconostoc mesenteroides DSM 20346 (1)	Unknown	1	Ecfaeci_cysS	Test	999	-1	0	Flag	0.05	999	999	0
S015-A12	Pediococcus pentosaceus DSM 20333 (1)	Unknown	1	Ecfaeci_cysS	Test	999	-1	0	Flag	0.05	999	999	0
S018-A12	Std_24 (10^4 c/ul) (1)	Standard	10000	Ecfaeci_cysS	Test	20.5497691534425	12040.2720489781	0.92	Pass	0.05	79.6241740478183	999	1
S017-A12	Acidipropionibacterium thoenii DSM 20276 (1)	Unknown	1	Ecfaeci_cysS	Test	999	-1	0	Flag	0.05	999	999	0
S016-A12	Clostridium butyricum DSM 10702 (1)	Unknown	1	Ecfaeci_cysS	Test	999	-1	0	Flag	0.05	999	999	0
S025-A12	Clostridium tyrobutyricum FAM 1550 (1)	Unknown	1	Ecfaeci_cysS	Test	999	-1	0	Flag	0.05	999	999	0
S026-A12	Enterococcus faecium DSM 20477 (1)	Unknown	1	Ecfaeci_cysS	Test	14.6820624823329	591149.222391284	0.79	Pass	0.05	78.815754793493	999	1
S027-A12	Lactobacillus coryniformis FAM 20761 (1)	Unknown	1	Ecfaeci_cysS	Test	999	-1	0	Flag	0.05	999	999	0
S030-A12	Lactobacillus plantarum DSM 20174 (1)	Unknown	1	Ecfaeci_cysS	Test	999	-1	0	Flag	0.05	999	999	0
S029-A12	Lactobacillus parabuchneri FAM 21731 (1)	Unknown	1	Ecfaeci_cysS	Test	999	-1	0	Flag	0.05	999	999	0
S028-A12	Lactobacillus delbrueckii DSM 20072 (1)	Unknown	1	Ecfaeci_cysS	Test	999	-1	0	Flag	0.05	999	999	0
S037-A12	Lactobacillus sakei DSM 20017 (1)	Unknown	1	Ecfaeci_cysS	Test	999	-1	0	Flag	0.05	999	999	0
S038-A12	Leuconostoc mesenteroides DSM 20484 (1)	Unknown	1	Ecfaeci_cysS	Test	999	-1	0	Flag	0.05	999	999	0
S039-A12	Pediococcus pentosaceus DSM 20280 (1)	Unknown	1	Ecfaeci_cysS	Test	999	-1	0	Flag	0.05	999	999	0
S042-A12	Std_24 (10^3 c/ul) (1)	Standard	1000	Ecfaeci_cysS	Test	23.9919046296992	1226.36581436113	0.98	Pass	0.05	79.3055043790791	999	1
S041-A12	Clostridium sporogenes DSM 795 (1)	Unknown	1	Ecfaeci_cysS	Test	999	-1	0	Flag	0.05	999	999	0
S040-A12	Leuconostoc carnosum DSM 5576 (1)	Unknown	1	Ecfaeci_cysS	Test	999	-1	0	Flag	0.05	999	999	0
S049-A12	Clostridium tyrobutyricum FAM 22550 (1)	Unknown	1	Ecfaeci_cysS	Test	999	-1	0	Flag	0.05	999	999	0
S050-A12	Enterococcus faecium FAM 1711 (1)	Unknown	1	Ecfaeci_cysS	Test	13.2116908006805	1568394.00699796	0.96	Pass	0.05	79.2536815137358	999	1
S051-A12	Lactobacillus coryniformis DSM 20001 (1)	Unknown	1	Ecfaeci_cysS	Test	999	-1	0	Flag	0.05	999	999	0
S054-A12	Lactobacillus plantarum ATCC 8014 (1)	Unknown	1	Ecfaeci_cysS	Test	999	-1	0	Flag	0.05	999	999	0
S053-A12	Lactobacillus parabuchneri FAM 21823 (1)	Unknown	1	Ecfaeci_cysS	Test	999	-1	0	Flag	0.05	999	999	0
S052-A12	Lactobacillus fermentum DSM 20052 (1)	Unknown	1	Ecfaeci_cysS	Test	999	-1	0	Flag	0.05	999	999	0
S061-A12	Lactococcus lactis subsp. cremoris DSM 20069 (1)	Unknown	1	Ecfaeci_cysS	Test	999	-1	0	Flag	0.05	999	999	0
S062-A12	Leuconostoc mesenteroides DSM 20343 (1)	Unknown	1	Ecfaeci_cysS	Test	999	-1	0	Flag	0.05	999	999	0
S063-A12	Propionibacterium freudenreichii DSM 20271 (1)	Unknown	1	Ecfaeci_cysS	Test	999	-1	0	Flag	0.05	999	999	0
S066-A12	0 Mock Fail	Unknown	1	Ecfaeci_cysS	Test	25.0271449431722	616.972684779874	0.75	Pass	0.05	80.2344717157854	999	1
S065-A12	Lactobacillus buchneri DSM 20057 (1)	Unknown	1	Ecfaeci_cysS	Test	999	-1	0	Flag	0.05	999	999	0
S064-A12	Leuconostoc lactis DSM 20202 (1)	Unknown	1	Ecfaeci_cysS	Test	999	-1	0	Flag	0.05	999	999	0
S073-A12	Enterococcus durans DSM 20633 (1)	Unknown	1	Ecfaeci_cysS	Test	999	-1	0	Flag	0.05	999	999	0
S074-A12	Enterococcus faecium FAM 19316 (1)	Unknown	1	Ecfaeci_cysS	Test	13.6168207330216	1198664.30516238	0.91	Pass	0.05	79.1211500092731	999	1
S075-A12	Lactobacillus coryniformis DSM 20004 (1)	Unknown	1	Ecfaeci_cysS	Test	999	-1	0	Flag	0.05	999	999	0
S078-A12	Lactobacillus plantarum FAM 18858 (1)	Unknown	1	Ecfaeci_cysS	Test	999	-1	0	Flag	0.05	999	999	0
S077-A12	Lactobacillus paracasei DSM 5622 (1)	Unknown	1	Ecfaeci_cysS	Test	999	-1	0	Flag	0.05	999	999	0
S076-A12	Lactobacillus fermentum FAM 11660 (1)	Unknown	1	Ecfaeci_cysS	Test	999	-1	0	Flag	0.05	999	999	0
S085-A12	Lactococcus lactis subsp. cremoris FAM 17873 (1)	Unknown	1	Ecfaeci_cysS	Test	999	-1	0	Flag	0.05	999	999	0
S086-A12	Leuconostoc mesenteroides DSM 20241 (1)	Unknown	1	Ecfaeci_cysS	Test	999	-1	0	Flag	0.05	999	999	0
S087-A12	Propionibacterium freudenreichii FAM 15217.1 (1)	Unknown	1	Ecfaeci_cysS	Test	999	-1	0	Flag	0.05	999	999	0
S090-A12	1 Mock 10^5	Unknown	1	Ecfaeci_cysS	Test	18.7123992643923	40753.2706942091	0.87	Pass	0.05	79.0048473681125	999	1
S089-A12	Clostridium beijerinckii DSM 791 (1)	Unknown	1	Ecfaeci_cysS	Test	999	-1	0	Flag	0.05	999	999	0
S088-A12	Leuconostoc pseudomesenteroides DSM 20193 (1)	Unknown	1	Ecfaeci_cysS	Test	999	-1	0	Flag	0.05	999	999	0
S100-A12	Lactobacillus fermentum FAM 20347 (1)	Unknown	1	Ecfaeci_cysS	Test	999	-1	0	Flag	0.05	999	999	0
S101-A12	Lactobacillus paracasei FAM 18133.2 (1)	Unknown	1	Ecfaeci_cysS	Test	999	-1	0	Flag	0.05	999	999	0
S102-A12	Lactobacillus rhamnosus DSM 20021 (1)	Unknown	1	Ecfaeci_cysS	Test	999	-1	0	Flag	0.05	999	999	0
S099-A12	Lactobacillus curvatus DSM 20019 (1)	Unknown	1	Ecfaeci_cysS	Test	999	-1	0	Flag	0.05	999	999	0
S098-A12	Lactobacillus brevis DSM 20054 (1)	Unknown	1	Ecfaeci_cysS	Test	999	-1	0	Flag	0.05	999	999	0
S097-A12	Enterococcus durans FAM 19822 (1)	Unknown	1	Ecfaeci_cysS	Test	999	-1	0	Flag	0.05	999	999	0
S112-A12	Pediococcus stilesii DSM 18001 (1)	Unknown	1	Ecfaeci_cysS	Test	999	-1	0	Flag	0.05	999	999	0
S113-A12	Std_24 (10^8 c/ul) (1)	Standard	100000000	Ecfaeci_cysS	Test	7.07991417091064	91753028.5412377	0.98	Pass	0.05	79.1534885448752	999	1
S114-A12	2 Mock 10^4	Unknown	1	Ecfaeci_cysS	Test	21.858463785071	5052.11510716738	0.88	Pass	0.05	78.9580421880242	999	1
S111-A12	Propionibacterium freudenreichii FAM 15346 (1)	Unknown	1	Ecfaeci_cysS	Test	999	-1	0	Flag	0.05	999	999	0
S110-A12	Pediococcus acidilactici DSM 20284 (1)	Unknown	1	Ecfaeci_cysS	Test	999	-1	0	Flag	0.05	999	999	0
S109-A12	Lactococcus lactis subsp. cremoris FAM 23216 (1)	Unknown	1	Ecfaeci_cysS	Test	999	-1	0	Flag	0.05	999	999	0
S124-A12	Lactobacillus helveticus DSM 20075 (1)	Unknown	1	Ecfaeci_cysS	Test	999	-1	0	Flag	0.05	999	999	0
S125-A12	Lactobacillus paracasei FAM 19331 (1)	Unknown	1	Ecfaeci_cysS	Test	999	-1	0	Flag	0.05	999	999	0
S126-A12	Lactobacillus rhamnosus FAM 19984 (1)	Unknown	1	Ecfaeci_cysS	Test	999	-1	0	Flag	0.05	999	999	0
S123-A12	Lactobacillus curvatus FAM 18731 (1)	Unknown	1	Ecfaeci_cysS	Test	999	-1	0	Flag	0.05	999	999	0
S122-A12	Lactobacillus brevis CCUG 33268 (1)	Unknown	1	Ecfaeci_cysS	Test	999	-1	0	Flag	0.05	999	999	0
S121-A12	Enterococcus durans FAM 22256 (1)	Unknown	1	Ecfaeci_cysS	Test	999	-1	0	Flag	0.05	999	999	0
S136-A12	Streptococcus salivarius DSM 20560 (1)	Unknown	1	Ecfaeci_cysS	Test	999	-1	0	Flag	0.05	999	999	0
S137-A12	Std_24 (10^7 c/ul) (1)	Standard	10000000	Ecfaeci_cysS	Test	10.366156964114	10364111.8233436	0.98	Pass	0.05	79.1906704324979	999	1
S138-A12	3 Mock 10^3	Unknown	1	Ecfaeci_cysS	Test	26.6635807162179	208.280475605235	0	Flag	0.05	999	999	0
S135-A12	Streptococcus thermophilus DSM 20617 (1)	Unknown	1	Ecfaeci_cysS	Test	999	-1	0	Flag	0.05	999	999	0
S134-A12	Pediococcus acidilactici FAM 13881 (1)	Unknown	1	Ecfaeci_cysS	Test	999	-1	0	Flag	0.05	999	999	0
S133-A12	Lactococcus lactis subsp. lactis ATCC 19435 (1)	Unknown	1	Ecfaeci_cysS	Test	999	-1	0	Flag	0.05	999	999	0
S148-A12	Lactobacillus helveticus FAM 13019 (1)	Unknown	1	Ecfaeci_cysS	Test	999	-1	0	Flag	0.05	999	999	0
S149-A12	Lactobacillus paraplantarum DSM 10667 (1)	Unknown	1	Ecfaeci_cysS	Test	999	-1	0	Flag	0.05	999	999	0
S150-A12	Lactobacillus rhamnosus FAM 22674 (1)	Unknown	1	Ecfaeci_cysS	Test	999	-1	0	Flag	0.05	999	999	0
S147-A12	Lactobacillus curvatus FAM 18867 (1)	Unknown	1	Ecfaeci_cysS	Test	999	-1	0	Flag	0.05	999	999	0
S146-A12	Lactobacillus brevis CCUG 48612 (1)	Unknown	1	Ecfaeci_cysS	Test	999	-1	0	Flag	0.05	999	999	0
S145-A12	Enterococcus faecalis ATCC 19433 (1)	Unknown	1	Ecfaeci_cysS	Test	999	-1	0	Flag	0.05	999	999	0
S160-A12	Acidipropionibacterium acidipropionici DSM 4900 (1)	Unknown	1	Ecfaeci_cysS	Test	999	-1	0	Flag	0.05	999	999	0
S161-A12	Std_24 (10^6 c/ul) (1)	Standard	1000000	Ecfaeci_cysS	Test	13.9142743000064	983947.836656334	0.98	Pass	0.05	79.3339092929841	999	1
S162-A12	4 Mock 10^2	Unknown	1	Ecfaeci_cysS	Test	24.9375572950788	654.764176513256	0.98	Pass	0.05	78.9236143275587	999	1
S159-A12	Streptococcus thermophilus FAM 10792 (1)	Unknown	1	Ecfaeci_cysS	Test	999	-1	0	Flag	0.05	999	999	0
S158-A12	Pediococcus acidilactici FAM 19158 (1)	Unknown	1	Ecfaeci_cysS	Test	999	-1	0	Flag	0.05	999	999	0
S157-A12	Lactococcus lactis subsp. lactis FAM 17950 (1)	Unknown	1	Ecfaeci_cysS	Test	999	-1	0	Flag	0.05	999	999	0
S172-A12	Lactobacillus helveticus FAM 19190 (1)	Unknown	1	Ecfaeci_cysS	Test	999	-1	0	Flag	0.05	999	999	0
S173-A12	Lactobacillus paraplantarum DSM 10641 (1)	Unknown	1	Ecfaeci_cysS	Test	999	-1	0	Flag	0.05	999	999	0
S174-A12	Lactobacillus sakei FAM 14960 (1)	Unknown	1	Ecfaeci_cysS	Test	999	-1	0	Flag	0.05	999	999	0
S171-A12	Lactobacillus delbrueckii DSM 20081 (1)	Unknown	1	Ecfaeci_cysS	Test	999	-1	0	Flag	0.05	999	999	0
S170-A12	Lactobacillus casei ATCC 393 (1)	Unknown	1	Ecfaeci_cysS	Test	999	-1	0	Flag	0.05	999	999	0
S169-A12	Enterococcus faecalis FAM 22123 (1)	Unknown	1	Ecfaeci_cysS	Test	999	-1	0	Flag	0.05	999	999	0
S184-A12	Acidipropionibacterium jensenii DSM 20535 (1)	Unknown	1	Ecfaeci_cysS	Test	999	-1	0	Flag	0.05	999	999	0
S185-A12	Std_24 (10^5 c/ul) (1)	Standard	100000	Ecfaeci_cysS	Test	17.4959834552295	91354.7151954275	0.94	Pass	0.05	79.7753211280346	999	1
S186-A12	NTC (TE) (1)	NTC	1	Ecfaeci_cysS	Test	999	-1	0	Flag	0.05	999	999	0
S183-A12	Streptococcus thermophilus FAM 21476 (1)	Unknown	1	Ecfaeci_cysS	Test	999	-1	0	Flag	0.05	999	999	0
S182-A12	Pediococcus pentosaceus DSM 20336 (1)	Unknown	1	Ecfaeci_cysS	Test	999	-1	0	Flag	0.05	999	999	0
S181-A12	Lactococcus lactis subsp. lactis FAM 23201 (1)	Unknown	1	Ecfaeci_cysS	Test	999	-1	0	Flag	0.05	999	999	0
S012-A12	Lactobacillus paraplantarum FAM 18197 (2)	Unknown	1	Ecfaeci_cysS	Test	999	-1	0	Flag	0.05	999	999	0
S011-A12	Lactobacillus parabuchneri DSM 5707 (2)	Unknown	1	Ecfaeci_cysS	Test	999	-1	0	Flag	0.05	999	999	0
S010-A12	Lactobacillus delbrueckii DSM 20074 (2)	Unknown	1	Ecfaeci_cysS	Test	999	-1	0	Flag	0.05	999	999	0
S007-A12	Clostridium tyrobutyricum DSM 2637 (2)	Unknown	1	Ecfaeci_cysS	Test	999	-1	0	Flag	0.05	999	999	0
S008-A12	Enterococcus faecalis DSM 20376 (2)	Unknown	1	Ecfaeci_cysS	Test	25.759471711784	379.499221952752	0.92	Pass	0.05	78.7110126371568	999	1
S009-A12	Lactobacillus casei FAM 20446 (2)	Unknown	1	Ecfaeci_cysS	Test	999	-1	0	Flag	0.05	999	999	0
S024-A12	Std_24 (10^4 c/ul) (2)	Standard	10000	Ecfaeci_cysS	Test	20.6340667637465	11385.23251526	0.92	Pass	0.05	79.0337364353047	999	1
S023-A12	Acidipropionibacterium thoenii DSM 20276 (2)	Unknown	1	Ecfaeci_cysS	Test	999	-1	0	Flag	0.05	999	999	0
S022-A12	Clostridium butyricum DSM 10702 (2)	Unknown	1	Ecfaeci_cysS	Test	999	-1	0	Flag	0.05	999	999	0
S019-A12	Lactobacillus sakei DSM 15831 (2)	Unknown	1	Ecfaeci_cysS	Test	999	-1	0	Flag	0.05	999	999	0
S020-A12	Leuconostoc mesenteroides DSM 20346 (2)	Unknown	1	Ecfaeci_cysS	Test	999	-1	0	Flag	0.05	999	999	0
S021-A12	Pediococcus pentosaceus DSM 20333 (2)	Unknown	1	Ecfaeci_cysS	Test	999	-1	0	Flag	0.05	999	999	0
S036-A12	Lactobacillus plantarum DSM 20174 (2)	Unknown	1	Ecfaeci_cysS	Test	999	-1	0	Flag	0.05	999	999	0
S035-A12	Lactobacillus parabuchneri FAM 21731 (2)	Unknown	1	Ecfaeci_cysS	Test	999	-1	0	Flag	0.05	999	999	0
S034-A12	Lactobacillus delbrueckii DSM 20072 (2)	Unknown	1	Ecfaeci_cysS	Test	999	-1	0	Flag	0.05	999	999	0
S031-A12	Clostridium tyrobutyricum FAM 1550 (2)	Unknown	1	Ecfaeci_cysS	Test	999	-1	0	Flag	0.05	999	999	0
S032-A12	Enterococcus faecium DSM 20477 (2)	Unknown	1	Ecfaeci_cysS	Test	14.0410716937614	904543.236862487	0.79	Pass	0.05	78.3571347964368	999	1
S033-A12	Lactobacillus coryniformis FAM 20761 (2)	Unknown	1	Ecfaeci_cysS	Test	999	-1	0	Flag	0.05	999	999	0
S048-A12	Std_24 (10^3 c/ul) (2)	Standard	1000	Ecfaeci_cysS	Test	23.668636574857	1519.79571216162	0.79	Pass	0.05	78.8861244101622	999	1
S047-A12	Clostridium sporogenes DSM 795 (2)	Unknown	1	Ecfaeci_cysS	Test	999	-1	0	Flag	0.05	999	999	0
S046-A12	Leuconostoc carnosum DSM 5576 (2)	Unknown	1	Ecfaeci_cysS	Test	999	-1	0	Flag	0.05	999	999	0
S043-A12	Lactobacillus sakei DSM 20017 (2)	Unknown	1	Ecfaeci_cysS	Test	999	-1	0	Flag	0.05	999	999	0
S044-A12	Leuconostoc mesenteroides DSM 20484 (2)	Unknown	1	Ecfaeci_cysS	Test	999	-1	0	Flag	0.05	999	999	0
S045-A12	Pediococcus pentosaceus DSM 20280 (2)	Unknown	1	Ecfaeci_cysS	Test	999	-1	0	Flag	0.05	999	999	0
S060-A12	Lactobacillus plantarum ATCC 8014 (2)	Unknown	1	Ecfaeci_cysS	Test	999	-1	0	Flag	0.05	999	999	0
S059-A12	Lactobacillus parabuchneri FAM 21823 (2)	Unknown	1	Ecfaeci_cysS	Test	999	-1	0	Flag	0.05	999	999	0
S058-A12	Lactobacillus fermentum DSM 20052 (2)	Unknown	1	Ecfaeci_cysS	Test	999	-1	0	Flag	0.05	999	999	0
S055-A12	Clostridium tyrobutyricum FAM 22550 (2)	Unknown	1	Ecfaeci_cysS	Test	999	-1	0	Flag	0.05	999	999	0
S056-A12	Enterococcus faecium FAM 1711 (2)	Unknown	1	Ecfaeci_cysS	Test	13.9096469377296	986973.907335398	0.95	Pass	0.05	78.7731700003786	999	1
S057-A12	Lactobacillus coryniformis DSM 20001 (2)	Unknown	1	Ecfaeci_cysS	Test	999	-1	0	Flag	0.05	999	999	0
S072-A12	5 Mock 10^4 (preamp)	Unknown	1	Ecfaeci_cysS	Test	13.3417908352616	1438668.10526143	0.97	Pass	0.05	79.2525675253643	999	1
S071-A12	Lactobacillus buchneri DSM 20057 (2)	Unknown	1	Ecfaeci_cysS	Test	999	-1	0	Flag	0.05	999	999	0
S070-A12	Leuconostoc lactis DSM 20202 (2)	Unknown	1	Ecfaeci_cysS	Test	999	-1	0	Flag	0.05	999	999	0
S067-A12	Lactococcus lactis subsp. cremoris DSM 20069 (2)	Unknown	1	Ecfaeci_cysS	Test	999	-1	0	Flag	0.05	999	999	0
S068-A12	Leuconostoc mesenteroides DSM 20343 (2)	Unknown	1	Ecfaeci_cysS	Test	999	-1	0	Flag	0.05	999	999	0
S069-A12	Propionibacterium freudenreichii DSM 20271 (2)	Unknown	1	Ecfaeci_cysS	Test	999	-1	0	Flag	0.05	999	999	0
S084-A12	Lactobacillus plantarum FAM 18858 (2)	Unknown	1	Ecfaeci_cysS	Test	999	-1	0	Flag	0.05	999	999	0
S083-A12	Lactobacillus paracasei DSM 5622 (2)	Unknown	1	Ecfaeci_cysS	Test	999	-1	0	Flag	0.05	999	999	0
S082-A12	Lactobacillus fermentum FAM 11660 (2)	Unknown	1	Ecfaeci_cysS	Test	999	-1	0	Flag	0.05	999	999	0
S079-A12	Enterococcus durans DSM 20633 (2)	Unknown	1	Ecfaeci_cysS	Test	999	-1	0	Flag	0.05	999	999	0
S080-A12	Enterococcus faecium FAM 19316 (2)	Unknown	1	Ecfaeci_cysS	Test	14.1889922331343	819971.843989352	0.95	Pass	0.05	78.7483924251569	999	1
S081-A12	Lactobacillus coryniformis DSM 20004 (2)	Unknown	1	Ecfaeci_cysS	Test	999	-1	0	Flag	0.05	999	999	0
S096-A12	6 Mock 10^3 (preamp)	Unknown	1	Ecfaeci_cysS	Test	16.9346681975901	132586.972608975	0.94	Pass	0.05	79.1734058828756	999	1
S095-A12	Clostridium beijerinckii DSM 791 (2)	Unknown	1	Ecfaeci_cysS	Test	999	-1	0	Flag	0.05	999	999	0
S094-A12	Leuconostoc pseudomesenteroides DSM 20193 (2)	Unknown	1	Ecfaeci_cysS	Test	999	-1	0	Flag	0.05	999	999	0
S091-A12	Lactococcus lactis subsp. cremoris FAM 17873 (2)	Unknown	1	Ecfaeci_cysS	Test	999	-1	0	Flag	0.05	999	999	0
S092-A12	Leuconostoc mesenteroides DSM 20241 (2)	Unknown	1	Ecfaeci_cysS	Test	999	-1	0	Flag	0.05	999	999	0
S093-A12	Propionibacterium freudenreichii FAM 15217.1 (2)	Unknown	1	Ecfaeci_cysS	Test	999	-1	0	Flag	0.05	999	999	0
S105-A12	Lactobacillus curvatus DSM 20019 (2)	Unknown	1	Ecfaeci_cysS	Test	999	-1	0	Flag	0.05	999	999	0
S104-A12	Lactobacillus brevis DSM 20054 (2)	Unknown	1	Ecfaeci_cysS	Test	999	-1	0	Flag	0.05	999	999	0
S103-A12	Enterococcus durans FAM 19822 (2)	Unknown	1	Ecfaeci_cysS	Test	999	-1	0	Flag	0.05	999	999	0
S106-A12	Lactobacillus fermentum FAM 20347 (2)	Unknown	1	Ecfaeci_cysS	Test	25.1703797472128	561.029845326818	0.88	Pass	0.05	78.8164691749112	999	1
S107-A12	Lactobacillus paracasei FAM 18133.2 (2)	Unknown	1	Ecfaeci_cysS	Test	999	-1	0	Flag	0.05	999	999	0
S108-A12	Lactobacillus rhamnosus DSM 20021 (2)	Unknown	1	Ecfaeci_cysS	Test	999	-1	0	Flag	0.05	999	999	0
S117-A12	Propionibacterium freudenreichii FAM 15346 (2)	Unknown	1	Ecfaeci_cysS	Test	999	-1	0	Flag	0.05	999	999	0
S116-A12	Pediococcus acidilactici DSM 20284 (2)	Unknown	1	Ecfaeci_cysS	Test	999	-1	0	Flag	0.05	999	999	0
S115-A12	Lactococcus lactis subsp. cremoris FAM 23216 (2)	Unknown	1	Ecfaeci_cysS	Test	999	-1	0	Flag	0.05	999	999	0
S118-A12	Pediococcus stilesii DSM 18001 (2)	Unknown	1	Ecfaeci_cysS	Test	999	-1	0	Flag	0.05	999	999	0
S119-A12	Std_24 (10^8 c/ul) (2)	Standard	100000000	Ecfaeci_cysS	Test	6.99009132141639	97388385.4612347	0.98	Pass	0.05	78.8082948867741	999	1
S120-A12	7 Mock 10^2 (preamp)	Unknown	1	Ecfaeci_cysS	Test	20.0678631443068	16577.5599245257	0.83	Pass	0.05	79.3153175076191	999	1
S129-A12	Lactobacillus curvatus FAM 18731 (2)	Unknown	1	Ecfaeci_cysS	Test	999	-1	0	Flag	0.05	999	999	0
S128-A12	Lactobacillus brevis CCUG 33268 (2)	Unknown	1	Ecfaeci_cysS	Test	999	-1	0	Flag	0.05	999	999	0
S127-A12	Enterococcus durans FAM 22256 (2)	Unknown	1	Ecfaeci_cysS	Test	999	-1	0	Flag	0.05	999	999	0
S130-A12	Lactobacillus helveticus DSM 20075 (2)	Unknown	1	Ecfaeci_cysS	Test	999	-1	0	Flag	0.05	999	999	0
S131-A12	Lactobacillus paracasei FAM 19331 (2)	Unknown	1	Ecfaeci_cysS	Test	999	-1	0	Flag	0.05	999	999	0
S132-A12	Lactobacillus rhamnosus FAM 19984 (2)	Unknown	1	Ecfaeci_cysS	Test	999	-1	0	Flag	0.05	999	999	0
S141-A12	Streptococcus thermophilus DSM 20617 (2)	Unknown	1	Ecfaeci_cysS	Test	999	-1	0	Flag	0.05	999	999	0
S140-A12	Pediococcus acidilactici FAM 13881 (2)	Unknown	1	Ecfaeci_cysS	Test	999	-1	0	Flag	0.05	999	999	0
S139-A12	Lactococcus lactis subsp. lactis ATCC 19435 (2)	Unknown	1	Ecfaeci_cysS	Test	999	-1	0	Flag	0.05	999	999	0
S142-A12	Streptococcus salivarius DSM 20560 (2)	Unknown	1	Ecfaeci_cysS	Test	999	-1	0	Flag	0.05	999	999	0
S143-A12	Std_24 (10^7 c/ul) (2)	Standard	10000000	Ecfaeci_cysS	Test	10.2079205035028	11511595.1626691	0.97	Pass	0.05	78.7158965793555	999	1
S144-A12	8 Mock 10^1 (preamp)	Unknown	1	Ecfaeci_cysS	Test	999	-1	0	Flag	0.05	999	999	0
S153-A12	Lactobacillus curvatus FAM 18867 (2)	Unknown	1	Ecfaeci_cysS	Test	999	-1	0	Flag	0.05	999	999	0
S152-A12	Lactobacillus brevis CCUG 48612 (2)	Unknown	1	Ecfaeci_cysS	Test	999	-1	0	Flag	0.05	999	999	0
S151-A12	Enterococcus faecalis ATCC 19433 (2)	Unknown	1	Ecfaeci_cysS	Test	999	-1	0	Flag	0.05	999	999	0
S154-A12	Lactobacillus helveticus FAM 13019 (2)	Unknown	1	Ecfaeci_cysS	Test	999	-1	0	Flag	0.05	999	999	0
S155-A12	Lactobacillus paraplantarum DSM 10667 (2)	Unknown	1	Ecfaeci_cysS	Test	999	-1	0	Flag	0.05	999	999	0
S156-A12	Lactobacillus rhamnosus FAM 22674 (2)	Unknown	1	Ecfaeci_cysS	Test	999	-1	0	Flag	0.05	999	999	0
S165-A12	Streptococcus thermophilus FAM 10792 (2)	Unknown	1	Ecfaeci_cysS	Test	999	-1	0	Flag	0.05	999	999	0
S164-A12	Pediococcus acidilactici FAM 19158 (2)	Unknown	1	Ecfaeci_cysS	Test	999	-1	0	Flag	0.05	999	999	0
S163-A12	Lactococcus lactis subsp. lactis FAM 17950 (2)	Unknown	1	Ecfaeci_cysS	Test	999	-1	0	Flag	0.05	999	999	0
S166-A12	Acidipropionibacterium acidipropionici DSM 4900 (2)	Unknown	1	Ecfaeci_cysS	Test	999	-1	0	Flag	0.05	999	999	0
S167-A12	Std_24 (10^6 c/ul) (2)	Standard	1000000	Ecfaeci_cysS	Test	14.0511264543589	898527.906106065	0.96	Pass	0.05	78.8543243407383	999	1
S168-A12	9 Mock NTC (preamp)	Unknown	1	Ecfaeci_cysS	Test	999	-1	0	Flag	0.05	999	999	0
S177-A12	Lactobacillus delbrueckii DSM 20081 (2)	Unknown	1	Ecfaeci_cysS	Test	999	-1	0	Flag	0.05	999	999	0
S176-A12	Lactobacillus casei ATCC 393 (2)	Unknown	1	Ecfaeci_cysS	Test	999	-1	0	Flag	0.05	999	999	0
S175-A12	Enterococcus faecalis FAM 22123 (2)	Unknown	1	Ecfaeci_cysS	Test	999	-1	0	Flag	0.05	999	999	0
S178-A12	Lactobacillus helveticus FAM 19190 (2)	Unknown	1	Ecfaeci_cysS	Test	999	-1	0	Flag	0.05	999	999	0
S179-A12	Lactobacillus paraplantarum DSM 10641 (2)	Unknown	1	Ecfaeci_cysS	Test	999	-1	0	Flag	0.05	999	999	0
S180-A12	Lactobacillus sakei FAM 14960 (2)	Unknown	1	Ecfaeci_cysS	Test	999	-1	0	Flag	0.05	999	999	0
S189-A12	Streptococcus thermophilus FAM 21476 (2)	Unknown	1	Ecfaeci_cysS	Test	999	-1	0	Flag	0.05	999	999	0
S188-A12	Pediococcus pentosaceus DSM 20336 (2)	Unknown	1	Ecfaeci_cysS	Test	999	-1	0	Flag	0.05	999	999	0
S187-A12	Lactococcus lactis subsp. lactis FAM 23201 (2)	Unknown	1	Ecfaeci_cysS	Test	999	-1	0	Flag	0.05	999	999	0
S190-A12	Acidipropionibacterium jensenii DSM 20535 (2)	Unknown	1	Ecfaeci_cysS	Test	999	-1	0	Flag	0.05	999	999	0
S191-A12	Std_24 (10^5 c/ul) (2)	Standard	100000	Ecfaeci_cysS	Test	17.8201080681404	73674.7940801903	0.92	Pass	0.05	79.1048802839097	999	1
S192-A12	NTC (TE) (2)	NTC	1	Ecfaeci_cysS	Test	999	-1	0	Flag	0.05	999	999	0
S001-A15	Clostridium tyrobutyricum DSM 2637 (1)	Unknown	1	Lbbrevi_g2037-3	Test	999	-1	0	Flag	0.05	999	999	0
S002-A15	Enterococcus faecalis DSM 20376 (1)	Unknown	1	Lbbrevi_g2037-3	Test	999	-1	0	Flag	0.05	999	999	0
S003-A15	Lactobacillus casei FAM 20446 (1)	Unknown	1	Lbbrevi_g2037-3	Test	999	-1	0	Flag	0.05	999	999	0
S006-A15	Lactobacillus paraplantarum FAM 18197 (1)	Unknown	1	Lbbrevi_g2037-3	Test	999	-1	0	Flag	0.05	999	999	0
S005-A15	Lactobacillus parabuchneri DSM 5707 (1)	Unknown	1	Lbbrevi_g2037-3	Test	999	-1	0	Flag	0.05	999	999	0
S004-A15	Lactobacillus delbrueckii DSM 20074 (1)	Unknown	1	Lbbrevi_g2037-3	Test	999	-1	0	Flag	0.05	999	999	0
S013-A15	Lactobacillus sakei DSM 15831 (1)	Unknown	1	Lbbrevi_g2037-3	Test	999	-1	0	Flag	0.05	999	999	0
S014-A15	Leuconostoc mesenteroides DSM 20346 (1)	Unknown	1	Lbbrevi_g2037-3	Test	999	-1	0	Flag	0.05	999	999	0
S015-A15	Pediococcus pentosaceus DSM 20333 (1)	Unknown	1	Lbbrevi_g2037-3	Test	999	-1	0	Flag	0.05	999	999	0
S018-A15	Std_24 (10^4 c/ul) (1)	Standard	10000	Lbbrevi_g2037-3	Test	20.2805378676778	10033.5120889268	0.89	Pass	0.05	81.1146800633223	999	1
S017-A15	Acidipropionibacterium thoenii DSM 20276 (1)	Unknown	1	Lbbrevi_g2037-3	Test	999	-1	0	Flag	0.05	999	999	0
S016-A15	Clostridium butyricum DSM 10702 (1)	Unknown	1	Lbbrevi_g2037-3	Test	999	-1	0	Flag	0.05	999	999	0
S025-A15	Clostridium tyrobutyricum FAM 1550 (1)	Unknown	1	Lbbrevi_g2037-3	Test	999	-1	0	Flag	0.05	999	999	0
S026-A15	Enterococcus faecium DSM 20477 (1)	Unknown	1	Lbbrevi_g2037-3	Test	999	-1	0	Flag	0.05	999	999	0
S027-A15	Lactobacillus coryniformis FAM 20761 (1)	Unknown	1	Lbbrevi_g2037-3	Test	999	-1	0	Flag	0.05	999	999	0
S030-A15	Lactobacillus plantarum DSM 20174 (1)	Unknown	1	Lbbrevi_g2037-3	Test	999	-1	0	Flag	0.05	999	999	0
S029-A15	Lactobacillus parabuchneri FAM 21731 (1)	Unknown	1	Lbbrevi_g2037-3	Test	999	-1	0	Flag	0.05	999	999	0
S028-A15	Lactobacillus delbrueckii DSM 20072 (1)	Unknown	1	Lbbrevi_g2037-3	Test	999	-1	0	Flag	0.05	999	999	0
S037-A15	Lactobacillus sakei DSM 20017 (1)	Unknown	1	Lbbrevi_g2037-3	Test	999	-1	0	Flag	0.05	999	999	0
S038-A15	Leuconostoc mesenteroides DSM 20484 (1)	Unknown	1	Lbbrevi_g2037-3	Test	999	-1	0	Flag	0.05	999	999	0
S039-A15	Pediococcus pentosaceus DSM 20280 (1)	Unknown	1	Lbbrevi_g2037-3	Test	999	-1	0	Flag	0.05	999	999	0
S042-A15	Std_24 (10^3 c/ul) (1)	Standard	1000	Lbbrevi_g2037-3	Test	24.0870980448506	800.968189143454	0.97	Pass	0.05	80.9625967082435	999	1
S041-A15	Clostridium sporogenes DSM 795 (1)	Unknown	1	Lbbrevi_g2037-3	Test	999	-1	0	Flag	0.05	999	999	0
S040-A15	Leuconostoc carnosum DSM 5576 (1)	Unknown	1	Lbbrevi_g2037-3	Test	999	-1	0	Flag	0.05	999	999	0
S049-A15	Clostridium tyrobutyricum FAM 22550 (1)	Unknown	1	Lbbrevi_g2037-3	Test	999	-1	0	Flag	0.05	999	999	0
S050-A15	Enterococcus faecium FAM 1711 (1)	Unknown	1	Lbbrevi_g2037-3	Test	999	-1	0	Flag	0.05	999	999	0
S051-A15	Lactobacillus coryniformis DSM 20001 (1)	Unknown	1	Lbbrevi_g2037-3	Test	999	-1	0	Flag	0.05	999	999	0
S054-A15	Lactobacillus plantarum ATCC 8014 (1)	Unknown	1	Lbbrevi_g2037-3	Test	999	-1	0	Flag	0.05	999	999	0
S053-A15	Lactobacillus parabuchneri FAM 21823 (1)	Unknown	1	Lbbrevi_g2037-3	Test	999	-1	0	Flag	0.05	999	999	0
S052-A15	Lactobacillus fermentum DSM 20052 (1)	Unknown	1	Lbbrevi_g2037-3	Test	999	-1	0	Flag	0.05	999	999	0
S061-A15	Lactococcus lactis subsp. cremoris DSM 20069 (1)	Unknown	1	Lbbrevi_g2037-3	Test	999	-1	0	Flag	0.05	999	999	0
S062-A15	Leuconostoc mesenteroides DSM 20343 (1)	Unknown	1	Lbbrevi_g2037-3	Test	999	-1	0	Flag	0.05	999	999	0
S063-A15	Propionibacterium freudenreichii DSM 20271 (1)	Unknown	1	Lbbrevi_g2037-3	Test	999	-1	0	Flag	0.05	999	999	0
S066-A15	0 Mock Fail	Unknown	1	Lbbrevi_g2037-3	Test	28.0055588800862	59.3614705689422	0.77	Pass	0.05	82.0958201999799	999	1
S065-A15	Lactobacillus buchneri DSM 20057 (1)	Unknown	1	Lbbrevi_g2037-3	Test	999	-1	0	Flag	0.05	999	999	0
S064-A15	Leuconostoc lactis DSM 20202 (1)	Unknown	1	Lbbrevi_g2037-3	Test	999	-1	0	Flag	0.05	999	999	0
S073-A15	Enterococcus durans DSM 20633 (1)	Unknown	1	Lbbrevi_g2037-3	Test	999	-1	0	Flag	0.05	999	999	0
S074-A15	Enterococcus faecium FAM 19316 (1)	Unknown	1	Lbbrevi_g2037-3	Test	999	-1	0	Flag	0.05	999	999	0
S075-A15	Lactobacillus coryniformis DSM 20004 (1)	Unknown	1	Lbbrevi_g2037-3	Test	999	-1	0	Flag	0.05	999	999	0
S078-A15	Lactobacillus plantarum FAM 18858 (1)	Unknown	1	Lbbrevi_g2037-3	Test	999	-1	0	Flag	0.05	999	999	0
S077-A15	Lactobacillus paracasei DSM 5622 (1)	Unknown	1	Lbbrevi_g2037-3	Test	999	-1	0	Flag	0.05	999	999	0
S076-A15	Lactobacillus fermentum FAM 11660 (1)	Unknown	1	Lbbrevi_g2037-3	Test	999	-1	0	Flag	0.05	999	999	0
S085-A15	Lactococcus lactis subsp. cremoris FAM 17873 (1)	Unknown	1	Lbbrevi_g2037-3	Test	999	-1	0	Flag	0.05	999	999	0
S086-A15	Leuconostoc mesenteroides DSM 20241 (1)	Unknown	1	Lbbrevi_g2037-3	Test	999	-1	0	Flag	0.05	999	999	0
S087-A15	Propionibacterium freudenreichii FAM 15217.1 (1)	Unknown	1	Lbbrevi_g2037-3	Test	999	-1	0	Flag	0.05	999	999	0
S090-A15	1 Mock 10^5	Unknown	1	Lbbrevi_g2037-3	Test	20.3630355711623	9498.61056671089	0.84	Pass	0.05	80.998340914718	999	1
S089-A15	Clostridium beijerinckii DSM 791 (1)	Unknown	1	Lbbrevi_g2037-3	Test	999	-1	0	Flag	0.05	999	999	0
S088-A15	Leuconostoc pseudomesenteroides DSM 20193 (1)	Unknown	1	Lbbrevi_g2037-3	Test	999	-1	0	Flag	0.05	999	999	0
S100-A15	Lactobacillus fermentum FAM 20347 (1)	Unknown	1	Lbbrevi_g2037-3	Test	999	-1	0	Flag	0.05	999	999	0
S101-A15	Lactobacillus paracasei FAM 18133.2 (1)	Unknown	1	Lbbrevi_g2037-3	Test	999	-1	0	Flag	0.05	999	999	0
S102-A15	Lactobacillus rhamnosus DSM 20021 (1)	Unknown	1	Lbbrevi_g2037-3	Test	999	-1	0	Flag	0.05	999	999	0
S099-A15	Lactobacillus curvatus DSM 20019 (1)	Unknown	1	Lbbrevi_g2037-3	Test	999	-1	0	Flag	0.05	999	999	0
S098-A15	Lactobacillus brevis DSM 20054 (1)	Unknown	1	Lbbrevi_g2037-3	Test	16.5531487089722	119249.682371941	0.91	Pass	0.05	80.8289283278912	999	1
S097-A15	Enterococcus durans FAM 19822 (1)	Unknown	1	Lbbrevi_g2037-3	Test	999	-1	0	Flag	0.05	999	999	0
S112-A15	Pediococcus stilesii DSM 18001 (1)	Unknown	1	Lbbrevi_g2037-3	Test	999	-1	0	Flag	0.05	999	999	0
S113-A15	Std_24 (10^8 c/ul) (1)	Standard	100000000	Lbbrevi_g2037-3	Test	6.55085022718094	91450858.7714065	0.94	Pass	0.05	80.9143044794672	999	1
S114-A15	2 Mock 10^4	Unknown	1	Lbbrevi_g2037-3	Test	23.3298434445161	1324.38001466214	0.91	Pass	0.05	80.9548630350862	999	1
S111-A15	Propionibacterium freudenreichii FAM 15346 (1)	Unknown	1	Lbbrevi_g2037-3	Test	999	-1	0	Flag	0.05	999	999	0
S110-A15	Pediococcus acidilactici DSM 20284 (1)	Unknown	1	Lbbrevi_g2037-3	Test	999	-1	0	Flag	0.05	999	999	0
S109-A15	Lactococcus lactis subsp. cremoris FAM 23216 (1)	Unknown	1	Lbbrevi_g2037-3	Test	999	-1	0	Flag	0.05	999	999	0
S124-A15	Lactobacillus helveticus DSM 20075 (1)	Unknown	1	Lbbrevi_g2037-3	Test	999	-1	0	Flag	0.05	999	999	0
S125-A15	Lactobacillus paracasei FAM 19331 (1)	Unknown	1	Lbbrevi_g2037-3	Test	999	-1	0	Flag	0.05	999	999	0
S126-A15	Lactobacillus rhamnosus FAM 19984 (1)	Unknown	1	Lbbrevi_g2037-3	Test	999	-1	0	Flag	0.05	999	999	0
S123-A15	Lactobacillus curvatus FAM 18731 (1)	Unknown	1	Lbbrevi_g2037-3	Test	999	-1	0	Flag	0.05	999	999	0
S122-A15	Lactobacillus brevis CCUG 33268 (1)	Unknown	1	Lbbrevi_g2037-3	Test	13.4601230922767	930050.961428845	0.87	Pass	0.05	80.9573223052646	999	1
S121-A15	Enterococcus durans FAM 22256 (1)	Unknown	1	Lbbrevi_g2037-3	Test	999	-1	0	Flag	0.05	999	999	0
S136-A15	Streptococcus salivarius DSM 20560 (1)	Unknown	1	Lbbrevi_g2037-3	Test	999	-1	0	Flag	0.05	999	999	0
S137-A15	Std_24 (10^7 c/ul) (1)	Standard	10000000	Lbbrevi_g2037-3	Test	9.84250279310877	10276681.9748575	0.94	Pass	0.05	80.9250638523456	999	1
S138-A15	3 Mock 10^3	Unknown	1	Lbbrevi_g2037-3	Test	999	-1	0	Flag	0.05	999	999	0
S135-A15	Streptococcus thermophilus DSM 20617 (1)	Unknown	1	Lbbrevi_g2037-3	Test	999	-1	0	Flag	0.05	999	999	0
S134-A15	Pediococcus acidilactici FAM 13881 (1)	Unknown	1	Lbbrevi_g2037-3	Test	999	-1	0	Flag	0.05	999	999	0
S133-A15	Lactococcus lactis subsp. lactis ATCC 19435 (1)	Unknown	1	Lbbrevi_g2037-3	Test	999	-1	0	Flag	0.05	999	999	0
S148-A15	Lactobacillus helveticus FAM 13019 (1)	Unknown	1	Lbbrevi_g2037-3	Test	999	-1	0	Flag	0.05	999	999	0
S149-A15	Lactobacillus paraplantarum DSM 10667 (1)	Unknown	1	Lbbrevi_g2037-3	Test	25.7461312239546	266.157601636861	0	Flag	0.05	999	999	0
S150-A15	Lactobacillus rhamnosus FAM 22674 (1)	Unknown	1	Lbbrevi_g2037-3	Test	999	-1	0	Flag	0.05	999	999	0
S147-A15	Lactobacillus curvatus FAM 18867 (1)	Unknown	1	Lbbrevi_g2037-3	Test	999	-1	0	Flag	0.05	999	999	0
S146-A15	Lactobacillus brevis CCUG 48612 (1)	Unknown	1	Lbbrevi_g2037-3	Test	13.8155083924777	734532.846168012	0.86	Pass	0.05	81.0809834840804	999	1
S145-A15	Enterococcus faecalis ATCC 19433 (1)	Unknown	1	Lbbrevi_g2037-3	Test	999	-1	0	Flag	0.05	999	999	0
S160-A15	Acidipropionibacterium acidipropionici DSM 4900 (1)	Unknown	1	Lbbrevi_g2037-3	Test	999	-1	0	Flag	0.05	999	999	0
S161-A15	Std_24 (10^6 c/ul) (1)	Standard	1000000	Lbbrevi_g2037-3	Test	13.3698454688188	987514.368625641	0.94	Pass	0.05	81.0192485647079	999	1
S162-A15	4 Mock 10^2	Unknown	1	Lbbrevi_g2037-3	Test	999	-1	0	Flag	0.05	999	999	0
S159-A15	Streptococcus thermophilus FAM 10792 (1)	Unknown	1	Lbbrevi_g2037-3	Test	999	-1	0	Flag	0.05	999	999	0
S158-A15	Pediococcus acidilactici FAM 19158 (1)	Unknown	1	Lbbrevi_g2037-3	Test	999	-1	0	Flag	0.05	999	999	0
S157-A15	Lactococcus lactis subsp. lactis FAM 17950 (1)	Unknown	1	Lbbrevi_g2037-3	Test	999	-1	0	Flag	0.05	999	999	0
S172-A15	Lactobacillus helveticus FAM 19190 (1)	Unknown	1	Lbbrevi_g2037-3	Test	999	-1	0	Flag	0.05	999	999	0
S173-A15	Lactobacillus paraplantarum DSM 10641 (1)	Unknown	1	Lbbrevi_g2037-3	Test	999	-1	0	Flag	0.05	999	999	0
S174-A15	Lactobacillus sakei FAM 14960 (1)	Unknown	1	Lbbrevi_g2037-3	Test	999	-1	0	Flag	0.05	999	999	0
S171-A15	Lactobacillus delbrueckii DSM 20081 (1)	Unknown	1	Lbbrevi_g2037-3	Test	999	-1	0	Flag	0.05	999	999	0
S170-A15	Lactobacillus casei ATCC 393 (1)	Unknown	1	Lbbrevi_g2037-3	Test	999	-1	0	Flag	0.05	999	999	0
S169-A15	Enterococcus faecalis FAM 22123 (1)	Unknown	1	Lbbrevi_g2037-3	Test	999	-1	0	Flag	0.05	999	999	0
S184-A15	Acidipropionibacterium jensenii DSM 20535 (1)	Unknown	1	Lbbrevi_g2037-3	Test	999	-1	0	Flag	0.05	999	999	0
S185-A15	Std_24 (10^5 c/ul) (1)	Standard	100000	Lbbrevi_g2037-3	Test	16.8240895545383	99613.0087543416	0.91	Pass	0.05	81.2644143262907	999	1
S186-A15	NTC (TE) (1)	NTC	1	Lbbrevi_g2037-3	Test	999	-1	0	Flag	0.05	999	999	0
S183-A15	Streptococcus thermophilus FAM 21476 (1)	Unknown	1	Lbbrevi_g2037-3	Test	999	-1	0	Flag	0.05	999	999	0
S182-A15	Pediococcus pentosaceus DSM 20336 (1)	Unknown	1	Lbbrevi_g2037-3	Test	999	-1	0	Flag	0.05	999	999	0
S181-A15	Lactococcus lactis subsp. lactis FAM 23201 (1)	Unknown	1	Lbbrevi_g2037-3	Test	999	-1	0	Flag	0.05	999	999	0
S012-A15	Lactobacillus paraplantarum FAM 18197 (2)	Unknown	1	Lbbrevi_g2037-3	Test	999	-1	0	Flag	0.05	999	999	0
S011-A15	Lactobacillus parabuchneri DSM 5707 (2)	Unknown	1	Lbbrevi_g2037-3	Test	999	-1	0	Flag	0.05	999	999	0
S010-A15	Lactobacillus delbrueckii DSM 20074 (2)	Unknown	1	Lbbrevi_g2037-3	Test	999	-1	0	Flag	0.05	999	999	0
S007-A15	Clostridium tyrobutyricum DSM 2637 (2)	Unknown	1	Lbbrevi_g2037-3	Test	999	-1	0	Flag	0.05	999	999	0
S008-A15	Enterococcus faecalis DSM 20376 (2)	Unknown	1	Lbbrevi_g2037-3	Test	999	-1	0	Flag	0.05	999	999	0
S009-A15	Lactobacillus casei FAM 20446 (2)	Unknown	1	Lbbrevi_g2037-3	Test	999	-1	0	Flag	0.05	999	999	0
S024-A15	Std_24 (10^4 c/ul) (2)	Standard	10000	Lbbrevi_g2037-3	Test	20.0813534489967	11452.4686678565	0.9	Pass	0.05	80.754785572866	999	1
S023-A15	Acidipropionibacterium thoenii DSM 20276 (2)	Unknown	1	Lbbrevi_g2037-3	Test	999	-1	0	Flag	0.05	999	999	0
S022-A15	Clostridium butyricum DSM 10702 (2)	Unknown	1	Lbbrevi_g2037-3	Test	999	-1	0	Flag	0.05	999	999	0
S019-A15	Lactobacillus sakei DSM 15831 (2)	Unknown	1	Lbbrevi_g2037-3	Test	999	-1	0	Flag	0.05	999	999	0
S020-A15	Leuconostoc mesenteroides DSM 20346 (2)	Unknown	1	Lbbrevi_g2037-3	Test	999	-1	0	Flag	0.05	999	999	0
S021-A15	Pediococcus pentosaceus DSM 20333 (2)	Unknown	1	Lbbrevi_g2037-3	Test	999	-1	0	Flag	0.05	999	999	0
S036-A15	Lactobacillus plantarum DSM 20174 (2)	Unknown	1	Lbbrevi_g2037-3	Test	999	-1	0	Flag	0.05	999	999	0
S035-A15	Lactobacillus parabuchneri FAM 21731 (2)	Unknown	1	Lbbrevi_g2037-3	Test	999	-1	0	Flag	0.05	999	999	0
S034-A15	Lactobacillus delbrueckii DSM 20072 (2)	Unknown	1	Lbbrevi_g2037-3	Test	999	-1	0	Flag	0.05	999	999	0
S031-A15	Clostridium tyrobutyricum FAM 1550 (2)	Unknown	1	Lbbrevi_g2037-3	Test	999	-1	0	Flag	0.05	999	999	0
S032-A15	Enterococcus faecium DSM 20477 (2)	Unknown	1	Lbbrevi_g2037-3	Test	999	-1	0	Flag	0.05	999	999	0
S033-A15	Lactobacillus coryniformis FAM 20761 (2)	Unknown	1	Lbbrevi_g2037-3	Test	999	-1	0	Flag	0.05	999	999	0
S048-A15	Std_24 (10^3 c/ul) (2)	Standard	1000	Lbbrevi_g2037-3	Test	24.2549770296388	716.469707625045	0.96	Pass	0.05	80.6354573799602	999	1
S047-A15	Clostridium sporogenes DSM 795 (2)	Unknown	1	Lbbrevi_g2037-3	Test	999	-1	0	Flag	0.05	999	999	0
S046-A15	Leuconostoc carnosum DSM 5576 (2)	Unknown	1	Lbbrevi_g2037-3	Test	999	-1	0	Flag	0.05	999	999	0
S043-A15	Lactobacillus sakei DSM 20017 (2)	Unknown	1	Lbbrevi_g2037-3	Test	999	-1	0	Flag	0.05	999	999	0
S044-A15	Leuconostoc mesenteroides DSM 20484 (2)	Unknown	1	Lbbrevi_g2037-3	Test	999	-1	0	Flag	0.05	999	999	0
S045-A15	Pediococcus pentosaceus DSM 20280 (2)	Unknown	1	Lbbrevi_g2037-3	Test	999	-1	0	Flag	0.05	999	999	0
S060-A15	Lactobacillus plantarum ATCC 8014 (2)	Unknown	1	Lbbrevi_g2037-3	Test	999	-1	0	Flag	0.05	999	999	0
S059-A15	Lactobacillus parabuchneri FAM 21823 (2)	Unknown	1	Lbbrevi_g2037-3	Test	999	-1	0	Flag	0.05	999	999	0
S058-A15	Lactobacillus fermentum DSM 20052 (2)	Unknown	1	Lbbrevi_g2037-3	Test	999	-1	0	Flag	0.05	999	999	0
S055-A15	Clostridium tyrobutyricum FAM 22550 (2)	Unknown	1	Lbbrevi_g2037-3	Test	999	-1	0	Flag	0.05	999	999	0
S056-A15	Enterococcus faecium FAM 1711 (2)	Unknown	1	Lbbrevi_g2037-3	Test	999	-1	0	Flag	0.05	999	999	0
S057-A15	Lactobacillus coryniformis DSM 20001 (2)	Unknown	1	Lbbrevi_g2037-3	Test	999	-1	0	Flag	0.05	999	999	0
S072-A15	5 Mock 10^4 (preamp)	Unknown	1	Lbbrevi_g2037-3	Test	15.5125808777176	237992.918020565	0.9	Pass	0.05	81.3671636958181	999	1
S071-A15	Lactobacillus buchneri DSM 20057 (2)	Unknown	1	Lbbrevi_g2037-3	Test	999	-1	0	Flag	0.05	999	999	0
S070-A15	Leuconostoc lactis DSM 20202 (2)	Unknown	1	Lbbrevi_g2037-3	Test	999	-1	0	Flag	0.05	999	999	0
S067-A15	Lactococcus lactis subsp. cremoris DSM 20069 (2)	Unknown	1	Lbbrevi_g2037-3	Test	999	-1	0	Flag	0.05	999	999	0
S068-A15	Leuconostoc mesenteroides DSM 20343 (2)	Unknown	1	Lbbrevi_g2037-3	Test	999	-1	0	Flag	0.05	999	999	0
S069-A15	Propionibacterium freudenreichii DSM 20271 (2)	Unknown	1	Lbbrevi_g2037-3	Test	999	-1	0	Flag	0.05	999	999	0
S084-A15	Lactobacillus plantarum FAM 18858 (2)	Unknown	1	Lbbrevi_g2037-3	Test	999	-1	0	Flag	0.05	999	999	0
S083-A15	Lactobacillus paracasei DSM 5622 (2)	Unknown	1	Lbbrevi_g2037-3	Test	999	-1	0	Flag	0.05	999	999	0
S082-A15	Lactobacillus fermentum FAM 11660 (2)	Unknown	1	Lbbrevi_g2037-3	Test	999	-1	0	Flag	0.05	999	999	0
S079-A15	Enterococcus durans DSM 20633 (2)	Unknown	1	Lbbrevi_g2037-3	Test	999	-1	0	Flag	0.05	999	999	0
S080-A15	Enterococcus faecium FAM 19316 (2)	Unknown	1	Lbbrevi_g2037-3	Test	999	-1	0	Flag	0.05	999	999	0
S081-A15	Lactobacillus coryniformis DSM 20004 (2)	Unknown	1	Lbbrevi_g2037-3	Test	999	-1	0	Flag	0.05	999	999	0
S096-A15	6 Mock 10^3 (preamp)	Unknown	1	Lbbrevi_g2037-3	Test	18.6751352468282	29138.1487598372	0.88	Pass	0.05	81.2552061076872	999	1
S095-A15	Clostridium beijerinckii DSM 791 (2)	Unknown	1	Lbbrevi_g2037-3	Test	999	-1	0	Flag	0.05	999	999	0
S094-A15	Leuconostoc pseudomesenteroides DSM 20193 (2)	Unknown	1	Lbbrevi_g2037-3	Test	999	-1	0	Flag	0.05	999	999	0
S091-A15	Lactococcus lactis subsp. cremoris FAM 17873 (2)	Unknown	1	Lbbrevi_g2037-3	Test	999	-1	0	Flag	0.05	999	999	0
S092-A15	Leuconostoc mesenteroides DSM 20241 (2)	Unknown	1	Lbbrevi_g2037-3	Test	999	-1	0	Flag	0.05	999	999	0
S093-A15	Propionibacterium freudenreichii FAM 15217.1 (2)	Unknown	1	Lbbrevi_g2037-3	Test	999	-1	0	Flag	0.05	999	999	0
S105-A15	Lactobacillus curvatus DSM 20019 (2)	Unknown	1	Lbbrevi_g2037-3	Test	999	-1	0	Flag	0.05	999	999	0
S104-A15	Lactobacillus brevis DSM 20054 (2)	Unknown	1	Lbbrevi_g2037-3	Test	14.956453392561	344314.223279618	0.78	Pass	0.05	80.7070859280838	68.5977428681185	0.912350510453135
S103-A15	Enterococcus durans FAM 19822 (2)	Unknown	1	Lbbrevi_g2037-3	Test	999	-1	0	Flag	0.05	999	999	0
S106-A15	Lactobacillus fermentum FAM 20347 (2)	Unknown	1	Lbbrevi_g2037-3	Test	999	-1	0	Flag	0.05	999	999	0
S107-A15	Lactobacillus paracasei FAM 18133.2 (2)	Unknown	1	Lbbrevi_g2037-3	Test	999	-1	0	Flag	0.05	999	999	0
S108-A15	Lactobacillus rhamnosus DSM 20021 (2)	Unknown	1	Lbbrevi_g2037-3	Test	999	-1	0	Flag	0.05	999	999	0
S117-A15	Propionibacterium freudenreichii FAM 15346 (2)	Unknown	1	Lbbrevi_g2037-3	Test	999	-1	0	Flag	0.05	999	999	0
S116-A15	Pediococcus acidilactici DSM 20284 (2)	Unknown	1	Lbbrevi_g2037-3	Test	999	-1	0	Flag	0.05	999	999	0
S115-A15	Lactococcus lactis subsp. cremoris FAM 23216 (2)	Unknown	1	Lbbrevi_g2037-3	Test	999	-1	0	Flag	0.05	999	999	0
S118-A15	Pediococcus stilesii DSM 18001 (2)	Unknown	1	Lbbrevi_g2037-3	Test	999	-1	0	Flag	0.05	999	999	0
S119-A15	Std_24 (10^8 c/ul) (2)	Standard	100000000	Lbbrevi_g2037-3	Test	6.42617588108729	99344702.3812839	0.93	Pass	0.05	80.624304148651	999	1
S120-A15	7 Mock 10^2 (preamp)	Unknown	1	Lbbrevi_g2037-3	Test	21.6389210770127	4070.85909112931	0.78	Pass	0.05	81.3451380258683	999	1
S129-A15	Lactobacillus curvatus FAM 18731 (2)	Unknown	1	Lbbrevi_g2037-3	Test	999	-1	0	Flag	0.05	999	999	0
S128-A15	Lactobacillus brevis CCUG 33268 (2)	Unknown	1	Lbbrevi_g2037-3	Test	14.0248221332115	639210.237428172	0.9	Pass	0.05	80.4679751043708	999	1
S127-A15	Enterococcus durans FAM 22256 (2)	Unknown	1	Lbbrevi_g2037-3	Test	999	-1	0	Flag	0.05	999	999	0
S130-A15	Lactobacillus helveticus DSM 20075 (2)	Unknown	1	Lbbrevi_g2037-3	Test	999	-1	0	Flag	0.05	999	999	0
S131-A15	Lactobacillus paracasei FAM 19331 (2)	Unknown	1	Lbbrevi_g2037-3	Test	999	-1	0	Flag	0.05	999	999	0
S132-A15	Lactobacillus rhamnosus FAM 19984 (2)	Unknown	1	Lbbrevi_g2037-3	Test	999	-1	0	Flag	0.05	999	999	0
S141-A15	Streptococcus thermophilus DSM 20617 (2)	Unknown	1	Lbbrevi_g2037-3	Test	999	-1	0	Flag	0.05	999	999	0
S140-A15	Pediococcus acidilactici FAM 13881 (2)	Unknown	1	Lbbrevi_g2037-3	Test	999	-1	0	Flag	0.05	999	999	0
S139-A15	Lactococcus lactis subsp. lactis ATCC 19435 (2)	Unknown	1	Lbbrevi_g2037-3	Test	999	-1	0	Flag	0.05	999	999	0
S142-A15	Streptococcus salivarius DSM 20560 (2)	Unknown	1	Lbbrevi_g2037-3	Test	999	-1	0	Flag	0.05	999	999	0
S143-A15	Std_24 (10^7 c/ul) (2)	Standard	10000000	Lbbrevi_g2037-3	Test	9.63411836635638	11801912.6384349	0.91	Pass	0.05	80.3918481020721	999	1
S144-A15	8 Mock 10^1 (preamp)	Unknown	1	Lbbrevi_g2037-3	Test	24.0109843046097	842.494328300703	0.97	Pass	0.05	81.4123332670271	999	1
S153-A15	Lactobacillus curvatus FAM 18867 (2)	Unknown	1	Lbbrevi_g2037-3	Test	999	-1	0	Flag	0.05	999	999	0
S152-A15	Lactobacillus brevis CCUG 48612 (2)	Unknown	1	Lbbrevi_g2037-3	Test	14.0367311614656	634174.941604267	0.91	Pass	0.05	80.5947208559046	999	1
S151-A15	Enterococcus faecalis ATCC 19433 (2)	Unknown	1	Lbbrevi_g2037-3	Test	999	-1	0	Flag	0.05	999	999	0
S154-A15	Lactobacillus helveticus FAM 13019 (2)	Unknown	1	Lbbrevi_g2037-3	Test	999	-1	0	Flag	0.05	999	999	0
S155-A15	Lactobacillus paraplantarum DSM 10667 (2)	Unknown	1	Lbbrevi_g2037-3	Test	999	-1	0	Flag	0.05	999	999	0
S156-A15	Lactobacillus rhamnosus FAM 22674 (2)	Unknown	1	Lbbrevi_g2037-3	Test	999	-1	0	Flag	0.05	999	999	0
S165-A15	Streptococcus thermophilus FAM 10792 (2)	Unknown	1	Lbbrevi_g2037-3	Test	999	-1	0	Flag	0.05	999	999	0
S164-A15	Pediococcus acidilactici FAM 19158 (2)	Unknown	1	Lbbrevi_g2037-3	Test	999	-1	0	Flag	0.05	999	999	0
S163-A15	Lactococcus lactis subsp. lactis FAM 17950 (2)	Unknown	1	Lbbrevi_g2037-3	Test	999	-1	0	Flag	0.05	999	999	0
S166-A15	Acidipropionibacterium acidipropionici DSM 4900 (2)	Unknown	1	Lbbrevi_g2037-3	Test	999	-1	0	Flag	0.05	999	999	0
S167-A15	Std_24 (10^6 c/ul) (2)	Standard	1000000	Lbbrevi_g2037-3	Test	13.4685872284846	924837.927667838	0.93	Pass	0.05	80.6061493082725	999	1
S168-A15	9 Mock NTC (preamp)	Unknown	1	Lbbrevi_g2037-3	Test	999	-1	0	Flag	0.05	999	999	0
S177-A15	Lactobacillus delbrueckii DSM 20081 (2)	Unknown	1	Lbbrevi_g2037-3	Test	999	-1	0	Flag	0.05	999	999	0
S176-A15	Lactobacillus casei ATCC 393 (2)	Unknown	1	Lbbrevi_g2037-3	Test	999	-1	0	Flag	0.05	999	999	0
S175-A15	Enterococcus faecalis FAM 22123 (2)	Unknown	1	Lbbrevi_g2037-3	Test	999	-1	0	Flag	0.05	999	999	0
S178-A15	Lactobacillus helveticus FAM 19190 (2)	Unknown	1	Lbbrevi_g2037-3	Test	999	-1	0	Flag	0.05	999	999	0
S179-A15	Lactobacillus paraplantarum DSM 10641 (2)	Unknown	1	Lbbrevi_g2037-3	Test	999	-1	0	Flag	0.05	999	999	0
S180-A15	Lactobacillus sakei FAM 14960 (2)	Unknown	1	Lbbrevi_g2037-3	Test	999	-1	0	Flag	0.05	999	999	0
S189-A15	Streptococcus thermophilus FAM 21476 (2)	Unknown	1	Lbbrevi_g2037-3	Test	999	-1	0	Flag	0.05	999	999	0
S188-A15	Pediococcus pentosaceus DSM 20336 (2)	Unknown	1	Lbbrevi_g2037-3	Test	999	-1	0	Flag	0.05	999	999	0
S187-A15	Lactococcus lactis subsp. lactis FAM 23201 (2)	Unknown	1	Lbbrevi_g2037-3	Test	999	-1	0	Flag	0.05	999	999	0
S190-A15	Acidipropionibacterium jensenii DSM 20535 (2)	Unknown	1	Lbbrevi_g2037-3	Test	999	-1	0	Flag	0.05	999	999	0
S191-A15	Std_24 (10^5 c/ul) (2)	Standard	100000	Lbbrevi_g2037-3	Test	17.0529860427372	85565.9077444755	0.9	Pass	0.05	80.8577847006751	999	1
S192-A15	NTC (TE) (2)	NTC	1	Lbbrevi_g2037-3	Test	999	-1	0	Flag	0.05	999	999	0
S001-A10	Clostridium tyrobutyricum DSM 2637 (1)	Unknown	1	Ecfaeci_cysS	Test	999	-1	0	Flag	0.05	999	999	0
S002-A10	Enterococcus faecalis DSM 20376 (1)	Unknown	1	Ecfaeci_cysS	Test	999	-1	0	Flag	0.05	999	999	0
S003-A10	Lactobacillus casei FAM 20446 (1)	Unknown	1	Ecfaeci_cysS	Test	999	-1	0	Flag	0.05	999	999	0
S006-A10	Lactobacillus paraplantarum FAM 18197 (1)	Unknown	1	Ecfaeci_cysS	Test	999	-1	0	Flag	0.05	999	999	0
S005-A10	Lactobacillus parabuchneri DSM 5707 (1)	Unknown	1	Ecfaeci_cysS	Test	999	-1	0	Flag	0.05	999	999	0
S004-A10	Lactobacillus delbrueckii DSM 20074 (1)	Unknown	1	Ecfaeci_cysS	Test	999	-1	0	Flag	0.05	999	999	0
S013-A10	Lactobacillus sakei DSM 15831 (1)	Unknown	1	Ecfaeci_cysS	Test	999	-1	0	Flag	0.05	999	999	0
S014-A10	Leuconostoc mesenteroides DSM 20346 (1)	Unknown	1	Ecfaeci_cysS	Test	999	-1	0	Flag	0.05	999	999	0
S015-A10	Pediococcus pentosaceus DSM 20333 (1)	Unknown	1	Ecfaeci_cysS	Test	999	-1	0	Flag	0.05	999	999	0
S018-A10	Std_24 (10^4 c/ul) (1)	Standard	10000	Ecfaeci_cysS	Test	20.7766861897793	10357.1265639295	0.91	Pass	0.05	79.3175949590653	999	1
S017-A10	Acidipropionibacterium thoenii DSM 20276 (1)	Unknown	1	Ecfaeci_cysS	Test	999	-1	0	Flag	0.05	999	999	0
S016-A10	Clostridium butyricum DSM 10702 (1)	Unknown	1	Ecfaeci_cysS	Test	999	-1	0	Flag	0.05	999	999	0
S025-A10	Clostridium tyrobutyricum FAM 1550 (1)	Unknown	1	Ecfaeci_cysS	Test	999	-1	0	Flag	0.05	999	999	0
S026-A10	Enterococcus faecium DSM 20477 (1)	Unknown	1	Ecfaeci_cysS	Test	14.5944987376182	626516.930057725	0.79	Pass	0.05	78.6838422771511	999	1
S027-A10	Lactobacillus coryniformis FAM 20761 (1)	Unknown	1	Ecfaeci_cysS	Test	999	-1	0	Flag	0.05	999	999	0
S030-A10	Lactobacillus plantarum DSM 20174 (1)	Unknown	1	Ecfaeci_cysS	Test	999	-1	0	Flag	0.05	999	999	0
S029-A10	Lactobacillus parabuchneri FAM 21731 (1)	Unknown	1	Ecfaeci_cysS	Test	999	-1	0	Flag	0.05	999	999	0
S028-A10	Lactobacillus delbrueckii DSM 20072 (1)	Unknown	1	Ecfaeci_cysS	Test	999	-1	0	Flag	0.05	999	999	0
S037-A10	Lactobacillus sakei DSM 20017 (1)	Unknown	1	Ecfaeci_cysS	Test	999	-1	0	Flag	0.05	999	999	0
S038-A10	Leuconostoc mesenteroides DSM 20484 (1)	Unknown	1	Ecfaeci_cysS	Test	999	-1	0	Flag	0.05	999	999	0
S039-A10	Pediococcus pentosaceus DSM 20280 (1)	Unknown	1	Ecfaeci_cysS	Test	999	-1	0	Flag	0.05	999	999	0
S042-A10	Std_24 (10^3 c/ul) (1)	Standard	1000	Ecfaeci_cysS	Test	24.2577776850031	1028.00677268602	0.96	Pass	0.05	79.1443966981646	999	1
S041-A10	Clostridium sporogenes DSM 795 (1)	Unknown	1	Ecfaeci_cysS	Test	999	-1	0	Flag	0.05	999	999	0
S040-A10	Leuconostoc carnosum DSM 5576 (1)	Unknown	1	Ecfaeci_cysS	Test	999	-1	0	Flag	0.05	999	999	0
S049-A10	Clostridium tyrobutyricum FAM 22550 (1)	Unknown	1	Ecfaeci_cysS	Test	999	-1	0	Flag	0.05	999	999	0
S050-A10	Enterococcus faecium FAM 1711 (1)	Unknown	1	Ecfaeci_cysS	Test	13.0649554393416	1728796.99585206	0.96	Pass	0.05	79.1126737770377	999	1
S051-A10	Lactobacillus coryniformis DSM 20001 (1)	Unknown	1	Ecfaeci_cysS	Test	999	-1	0	Flag	0.05	999	999	0
S054-A10	Lactobacillus plantarum ATCC 8014 (1)	Unknown	1	Ecfaeci_cysS	Test	999	-1	0	Flag	0.05	999	999	0
S053-A10	Lactobacillus parabuchneri FAM 21823 (1)	Unknown	1	Ecfaeci_cysS	Test	999	-1	0	Flag	0.05	999	999	0
S052-A10	Lactobacillus fermentum DSM 20052 (1)	Unknown	1	Ecfaeci_cysS	Test	999	-1	0	Flag	0.05	999	999	0
S061-A10	Lactococcus lactis subsp. cremoris DSM 20069 (1)	Unknown	1	Ecfaeci_cysS	Test	999	-1	0	Flag	0.05	999	999	0
S062-A10	Leuconostoc mesenteroides DSM 20343 (1)	Unknown	1	Ecfaeci_cysS	Test	999	-1	0	Flag	0.05	999	999	0
S063-A10	Propionibacterium freudenreichii DSM 20271 (1)	Unknown	1	Ecfaeci_cysS	Test	999	-1	0	Flag	0.05	999	999	0
S066-A10	0 Mock Fail	Unknown	1	Ecfaeci_cysS	Test	24.4187595388148	923.849741038636	0.76	Pass	0.05	80.0871678375013	999	1
S065-A10	Lactobacillus buchneri DSM 20057 (1)	Unknown	1	Ecfaeci_cysS	Test	999	-1	0	Flag	0.05	999	999	0
S064-A10	Leuconostoc lactis DSM 20202 (1)	Unknown	1	Ecfaeci_cysS	Test	999	-1	0	Flag	0.05	999	999	0
S073-A10	Enterococcus durans DSM 20633 (1)	Unknown	1	Ecfaeci_cysS	Test	999	-1	0	Flag	0.05	999	999	0
S074-A10	Enterococcus faecium FAM 19316 (1)	Unknown	1	Ecfaeci_cysS	Test	13.6581407782311	1166243.461474	0.9	Pass	0.05	79.0022222660192	999	1
S075-A10	Lactobacillus coryniformis DSM 20004 (1)	Unknown	1	Ecfaeci_cysS	Test	999	-1	0	Flag	0.05	999	999	0
S078-A10	Lactobacillus plantarum FAM 18858 (1)	Unknown	1	Ecfaeci_cysS	Test	999	-1	0	Flag	0.05	999	999	0
S077-A10	Lactobacillus paracasei DSM 5622 (1)	Unknown	1	Ecfaeci_cysS	Test	999	-1	0	Flag	0.05	999	999	0
S076-A10	Lactobacillus fermentum FAM 11660 (1)	Unknown	1	Ecfaeci_cysS	Test	999	-1	0	Flag	0.05	999	999	0
S085-A10	Lactococcus lactis subsp. cremoris FAM 17873 (1)	Unknown	1	Ecfaeci_cysS	Test	999	-1	0	Flag	0.05	999	999	0
S086-A10	Leuconostoc mesenteroides DSM 20241 (1)	Unknown	1	Ecfaeci_cysS	Test	999	-1	0	Flag	0.05	999	999	0
S087-A10	Propionibacterium freudenreichii FAM 15217.1 (1)	Unknown	1	Ecfaeci_cysS	Test	999	-1	0	Flag	0.05	999	999	0
S090-A10	1 Mock 10^5	Unknown	1	Ecfaeci_cysS	Test	18.3371404028954	52277.0762415244	0.88	Pass	0.05	78.862316290989	999	1
S089-A10	Clostridium beijerinckii DSM 791 (1)	Unknown	1	Ecfaeci_cysS	Test	999	-1	0	Flag	0.05	999	999	0
S088-A10	Leuconostoc pseudomesenteroides DSM 20193 (1)	Unknown	1	Ecfaeci_cysS	Test	999	-1	0	Flag	0.05	999	999	0
S100-A10	Lactobacillus fermentum FAM 20347 (1)	Unknown	1	Ecfaeci_cysS	Test	999	-1	0	Flag	0.05	999	999	0
S101-A10	Lactobacillus paracasei FAM 18133.2 (1)	Unknown	1	Ecfaeci_cysS	Test	999	-1	0	Flag	0.05	999	999	0
S102-A10	Lactobacillus rhamnosus DSM 20021 (1)	Unknown	1	Ecfaeci_cysS	Test	999	-1	0	Flag	0.05	999	999	0
S099-A10	Lactobacillus curvatus DSM 20019 (1)	Unknown	1	Ecfaeci_cysS	Test	999	-1	0	Flag	0.05	999	999	0
S098-A10	Lactobacillus brevis DSM 20054 (1)	Unknown	1	Ecfaeci_cysS	Test	999	-1	0	Flag	0.05	999	999	0
S097-A10	Enterococcus durans FAM 19822 (1)	Unknown	1	Ecfaeci_cysS	Test	999	-1	0	Flag	0.05	999	999	0
S112-A10	Pediococcus stilesii DSM 18001 (1)	Unknown	1	Ecfaeci_cysS	Test	999	-1	0	Flag	0.05	999	999	0
S113-A10	Std_24 (10^8 c/ul) (1)	Standard	100000000	Ecfaeci_cysS	Test	7.05729756882085	93140478.7033263	0.98	Pass	0.05	79.0035328065689	999	1
S114-A10	2 Mock 10^4	Unknown	1	Ecfaeci_cysS	Test	21.2376373574236	7627.70903820816	0.94	Pass	0.05	78.7919753153886	999	1
S111-A10	Propionibacterium freudenreichii FAM 15346 (1)	Unknown	1	Ecfaeci_cysS	Test	999	-1	0	Flag	0.05	999	999	0
S110-A10	Pediococcus acidilactici DSM 20284 (1)	Unknown	1	Ecfaeci_cysS	Test	999	-1	0	Flag	0.05	999	999	0
S109-A10	Lactococcus lactis subsp. cremoris FAM 23216 (1)	Unknown	1	Ecfaeci_cysS	Test	999	-1	0	Flag	0.05	999	999	0
S124-A10	Lactobacillus helveticus DSM 20075 (1)	Unknown	1	Ecfaeci_cysS	Test	999	-1	0	Flag	0.05	999	999	0
S125-A10	Lactobacillus paracasei FAM 19331 (1)	Unknown	1	Ecfaeci_cysS	Test	999	-1	0	Flag	0.05	999	999	0
S126-A10	Lactobacillus rhamnosus FAM 19984 (1)	Unknown	1	Ecfaeci_cysS	Test	999	-1	0	Flag	0.05	999	999	0
S123-A10	Lactobacillus curvatus FAM 18731 (1)	Unknown	1	Ecfaeci_cysS	Test	999	-1	0	Flag	0.05	999	999	0
S122-A10	Lactobacillus brevis CCUG 33268 (1)	Unknown	1	Ecfaeci_cysS	Test	999	-1	0	Flag	0.05	999	999	0
S121-A10	Enterococcus durans FAM 22256 (1)	Unknown	1	Ecfaeci_cysS	Test	999	-1	0	Flag	0.05	999	999	0
S136-A10	Streptococcus salivarius DSM 20560 (1)	Unknown	1	Ecfaeci_cysS	Test	999	-1	0	Flag	0.05	999	999	0
S137-A10	Std_24 (10^7 c/ul) (1)	Standard	10000000	Ecfaeci_cysS	Test	10.3856328021507	10231026.1394084	0.98	Pass	0.05	79.0368769078271	999	1
S138-A10	3 Mock 10^3	Unknown	1	Ecfaeci_cysS	Test	23.8626701632661	1336.18053081943	0.98	Pass	0.05	78.7589300024269	999	1
S135-A10	Streptococcus thermophilus DSM 20617 (1)	Unknown	1	Ecfaeci_cysS	Test	999	-1	0	Flag	0.05	999	999	0
S134-A10	Pediococcus acidilactici FAM 13881 (1)	Unknown	1	Ecfaeci_cysS	Test	999	-1	0	Flag	0.05	999	999	0
S133-A10	Lactococcus lactis subsp. lactis ATCC 19435 (1)	Unknown	1	Ecfaeci_cysS	Test	999	-1	0	Flag	0.05	999	999	0
S148-A10	Lactobacillus helveticus FAM 13019 (1)	Unknown	1	Ecfaeci_cysS	Test	999	-1	0	Flag	0.05	999	999	0
S149-A10	Lactobacillus paraplantarum DSM 10667 (1)	Unknown	1	Ecfaeci_cysS	Test	999	-1	0	Flag	0.05	999	999	0
S150-A10	Lactobacillus rhamnosus FAM 22674 (1)	Unknown	1	Ecfaeci_cysS	Test	999	-1	0	Flag	0.05	999	999	0
S147-A10	Lactobacillus curvatus FAM 18867 (1)	Unknown	1	Ecfaeci_cysS	Test	999	-1	0	Flag	0.05	999	999	0
S146-A10	Lactobacillus brevis CCUG 48612 (1)	Unknown	1	Ecfaeci_cysS	Test	999	-1	0	Flag	0.05	999	999	0
S145-A10	Enterococcus faecalis ATCC 19433 (1)	Unknown	1	Ecfaeci_cysS	Test	999	-1	0	Flag	0.05	999	999	0
S160-A10	Acidipropionibacterium acidipropionici DSM 4900 (1)	Unknown	1	Ecfaeci_cysS	Test	999	-1	0	Flag	0.05	999	999	0
S161-A10	Std_24 (10^6 c/ul) (1)	Standard	1000000	Ecfaeci_cysS	Test	13.8948175718843	996734.437797011	0.97	Pass	0.05	79.1674822945801	999	1
S162-A10	4 Mock 10^2	Unknown	1	Ecfaeci_cysS	Test	999	-1	0	Flag	0.05	999	999	0
S159-A10	Streptococcus thermophilus FAM 10792 (1)	Unknown	1	Ecfaeci_cysS	Test	999	-1	0	Flag	0.05	999	999	0
S158-A10	Pediococcus acidilactici FAM 19158 (1)	Unknown	1	Ecfaeci_cysS	Test	999	-1	0	Flag	0.05	999	999	0
S157-A10	Lactococcus lactis subsp. lactis FAM 17950 (1)	Unknown	1	Ecfaeci_cysS	Test	999	-1	0	Flag	0.05	999	999	0
S172-A10	Lactobacillus helveticus FAM 19190 (1)	Unknown	1	Ecfaeci_cysS	Test	999	-1	0	Flag	0.05	999	999	0
S173-A10	Lactobacillus paraplantarum DSM 10641 (1)	Unknown	1	Ecfaeci_cysS	Test	999	-1	0	Flag	0.05	999	999	0
S174-A10	Lactobacillus sakei FAM 14960 (1)	Unknown	1	Ecfaeci_cysS	Test	999	-1	0	Flag	0.05	999	999	0
S171-A10	Lactobacillus delbrueckii DSM 20081 (1)	Unknown	1	Ecfaeci_cysS	Test	999	-1	0	Flag	0.05	999	999	0
S170-A10	Lactobacillus casei ATCC 393 (1)	Unknown	1	Ecfaeci_cysS	Test	999	-1	0	Flag	0.05	999	999	0
S169-A10	Enterococcus faecalis FAM 22123 (1)	Unknown	1	Ecfaeci_cysS	Test	999	-1	0	Flag	0.05	999	999	0
S184-A10	Acidipropionibacterium jensenii DSM 20535 (1)	Unknown	1	Ecfaeci_cysS	Test	999	-1	0	Flag	0.05	999	999	0
S185-A10	Std_24 (10^5 c/ul) (1)	Standard	100000	Ecfaeci_cysS	Test	17.3887934646894	98089.5855805369	0.94	Pass	0.05	79.6346020074781	999	1
S186-A10	NTC (TE) (1)	NTC	1	Ecfaeci_cysS	Test	999	-1	0	Flag	0.05	999	999	0
S183-A10	Streptococcus thermophilus FAM 21476 (1)	Unknown	1	Ecfaeci_cysS	Test	999	-1	0	Flag	0.05	999	999	0
S182-A10	Pediococcus pentosaceus DSM 20336 (1)	Unknown	1	Ecfaeci_cysS	Test	999	-1	0	Flag	0.05	999	999	0
S181-A10	Lactococcus lactis subsp. lactis FAM 23201 (1)	Unknown	1	Ecfaeci_cysS	Test	999	-1	0	Flag	0.05	999	999	0
S012-A10	Lactobacillus paraplantarum FAM 18197 (2)	Unknown	1	Ecfaeci_cysS	Test	999	-1	0	Flag	0.05	999	999	0
S011-A10	Lactobacillus parabuchneri DSM 5707 (2)	Unknown	1	Ecfaeci_cysS	Test	999	-1	0	Flag	0.05	999	999	0
S010-A10	Lactobacillus delbrueckii DSM 20074 (2)	Unknown	1	Ecfaeci_cysS	Test	999	-1	0	Flag	0.05	999	999	0
S007-A10	Clostridium tyrobutyricum DSM 2637 (2)	Unknown	1	Ecfaeci_cysS	Test	999	-1	0	Flag	0.05	999	999	0
S008-A10	Enterococcus faecalis DSM 20376 (2)	Unknown	1	Ecfaeci_cysS	Test	26.5	232.162558887927	0.92	Pass	0.05	78.6975668611881	999	1
S009-A10	Lactobacillus casei FAM 20446 (2)	Unknown	1	Ecfaeci_cysS	Test	999	-1	0	Flag	0.05	999	999	0
S024-A10	Std_24 (10^4 c/ul) (2)	Standard	10000	Ecfaeci_cysS	Test	21.2894647919758	7369.83152289442	0.94	Pass	0.05	78.9862218478087	999	1
S023-A10	Acidipropionibacterium thoenii DSM 20276 (2)	Unknown	1	Ecfaeci_cysS	Test	999	-1	0	Flag	0.05	999	999	0
S022-A10	Clostridium butyricum DSM 10702 (2)	Unknown	1	Ecfaeci_cysS	Test	999	-1	0	Flag	0.05	999	999	0
S019-A10	Lactobacillus sakei DSM 15831 (2)	Unknown	1	Ecfaeci_cysS	Test	999	-1	0	Flag	0.05	999	999	0
S020-A10	Leuconostoc mesenteroides DSM 20346 (2)	Unknown	1	Ecfaeci_cysS	Test	999	-1	0	Flag	0.05	999	999	0
S021-A10	Pediococcus pentosaceus DSM 20333 (2)	Unknown	1	Ecfaeci_cysS	Test	999	-1	0	Flag	0.05	999	999	0
S036-A10	Lactobacillus plantarum DSM 20174 (2)	Unknown	1	Ecfaeci_cysS	Test	999	-1	0	Flag	0.05	999	999	0
S035-A10	Lactobacillus parabuchneri FAM 21731 (2)	Unknown	1	Ecfaeci_cysS	Test	999	-1	0	Flag	0.05	999	999	0
S034-A10	Lactobacillus delbrueckii DSM 20072 (2)	Unknown	1	Ecfaeci_cysS	Test	999	-1	0	Flag	0.05	999	999	0
S031-A10	Clostridium tyrobutyricum FAM 1550 (2)	Unknown	1	Ecfaeci_cysS	Test	999	-1	0	Flag	0.05	999	999	0
S032-A10	Enterococcus faecium DSM 20477 (2)	Unknown	1	Ecfaeci_cysS	Test	13.5728864121535	1234125.57498406	0.8	Pass	0.05	78.5579505884435	999	1
S033-A10	Lactobacillus coryniformis FAM 20761 (2)	Unknown	1	Ecfaeci_cysS	Test	999	-1	0	Flag	0.05	999	999	0
S048-A10	Std_24 (10^3 c/ul) (2)	Standard	1000	Ecfaeci_cysS	Test	23.8456936522294	1351.31853760214	0.96	Pass	0.05	78.7413299946516	999	1
S047-A10	Clostridium sporogenes DSM 795 (2)	Unknown	1	Ecfaeci_cysS	Test	999	-1	0	Flag	0.05	999	999	0
S046-A10	Leuconostoc carnosum DSM 5576 (2)	Unknown	1	Ecfaeci_cysS	Test	999	-1	0	Flag	0.05	999	999	0
S043-A10	Lactobacillus sakei DSM 20017 (2)	Unknown	1	Ecfaeci_cysS	Test	999	-1	0	Flag	0.05	999	999	0
S044-A10	Leuconostoc mesenteroides DSM 20484 (2)	Unknown	1	Ecfaeci_cysS	Test	999	-1	0	Flag	0.05	999	999	0
S045-A10	Pediococcus pentosaceus DSM 20280 (2)	Unknown	1	Ecfaeci_cysS	Test	999	-1	0	Flag	0.05	999	999	0
S060-A10	Lactobacillus plantarum ATCC 8014 (2)	Unknown	1	Ecfaeci_cysS	Test	999	-1	0	Flag	0.05	999	999	0
S059-A10	Lactobacillus parabuchneri FAM 21823 (2)	Unknown	1	Ecfaeci_cysS	Test	999	-1	0	Flag	0.05	999	999	0
S058-A10	Lactobacillus fermentum DSM 20052 (2)	Unknown	1	Ecfaeci_cysS	Test	999	-1	0	Flag	0.05	999	999	0
S055-A10	Clostridium tyrobutyricum FAM 22550 (2)	Unknown	1	Ecfaeci_cysS	Test	999	-1	0	Flag	0.05	999	999	0
S056-A10	Enterococcus faecium FAM 1711 (2)	Unknown	1	Ecfaeci_cysS	Test	13.8947513908066	996778.213119754	0.95	Pass	0.05	78.7639660411397	999	1
S057-A10	Lactobacillus coryniformis DSM 20001 (2)	Unknown	1	Ecfaeci_cysS	Test	999	-1	0	Flag	0.05	999	999	0
S072-A10	5 Mock 10^4 (preamp)	Unknown	1	Ecfaeci_cysS	Test	13.3402154054619	1440172.95532492	0.97	Pass	0.05	79.2405059538461	999	1
S071-A10	Lactobacillus buchneri DSM 20057 (2)	Unknown	1	Ecfaeci_cysS	Test	999	-1	0	Flag	0.05	999	999	0
S070-A10	Leuconostoc lactis DSM 20202 (2)	Unknown	1	Ecfaeci_cysS	Test	999	-1	0	Flag	0.05	999	999	0
S067-A10	Lactococcus lactis subsp. cremoris DSM 20069 (2)	Unknown	1	Ecfaeci_cysS	Test	999	-1	0	Flag	0.05	999	999	0
S068-A10	Leuconostoc mesenteroides DSM 20343 (2)	Unknown	1	Ecfaeci_cysS	Test	999	-1	0	Flag	0.05	999	999	0
S069-A10	Propionibacterium freudenreichii DSM 20271 (2)	Unknown	1	Ecfaeci_cysS	Test	999	-1	0	Flag	0.05	999	999	0
S084-A10	Lactobacillus plantarum FAM 18858 (2)	Unknown	1	Ecfaeci_cysS	Test	999	-1	0	Flag	0.05	999	999	0
S083-A10	Lactobacillus paracasei DSM 5622 (2)	Unknown	1	Ecfaeci_cysS	Test	999	-1	0	Flag	0.05	999	999	0
S082-A10	Lactobacillus fermentum FAM 11660 (2)	Unknown	1	Ecfaeci_cysS	Test	999	-1	0	Flag	0.05	999	999	0
S079-A10	Enterococcus durans DSM 20633 (2)	Unknown	1	Ecfaeci_cysS	Test	999	-1	0	Flag	0.05	999	999	0
S080-A10	Enterococcus faecium FAM 19316 (2)	Unknown	1	Ecfaeci_cysS	Test	14.2187513902179	803937.733160852	0.95	Pass	0.05	78.7422401211062	999	1
S081-A10	Lactobacillus coryniformis DSM 20004 (2)	Unknown	1	Ecfaeci_cysS	Test	999	-1	0	Flag	0.05	999	999	0
S096-A10	6 Mock 10^3 (preamp)	Unknown	1	Ecfaeci_cysS	Test	16.9005928800191	135619.23485379	0.94	Pass	0.05	79.1620512300234	999	1
S095-A10	Clostridium beijerinckii DSM 791 (2)	Unknown	1	Ecfaeci_cysS	Test	999	-1	0	Flag	0.05	999	999	0
S094-A10	Leuconostoc pseudomesenteroides DSM 20193 (2)	Unknown	1	Ecfaeci_cysS	Test	999	-1	0	Flag	0.05	999	999	0
S091-A10	Lactococcus lactis subsp. cremoris FAM 17873 (2)	Unknown	1	Ecfaeci_cysS	Test	999	-1	0	Flag	0.05	999	999	0
S092-A10	Leuconostoc mesenteroides DSM 20241 (2)	Unknown	1	Ecfaeci_cysS	Test	999	-1	0	Flag	0.05	999	999	0
S093-A10	Propionibacterium freudenreichii FAM 15217.1 (2)	Unknown	1	Ecfaeci_cysS	Test	999	-1	0	Flag	0.05	999	999	0
S105-A10	Lactobacillus curvatus DSM 20019 (2)	Unknown	1	Ecfaeci_cysS	Test	999	-1	0	Flag	0.05	999	999	0
S104-A10	Lactobacillus brevis DSM 20054 (2)	Unknown	1	Ecfaeci_cysS	Test	999	-1	0	Flag	0.05	999	999	0
S103-A10	Enterococcus durans FAM 19822 (2)	Unknown	1	Ecfaeci_cysS	Test	999	-1	0	Flag	0.05	999	999	0
S106-A10	Lactobacillus fermentum FAM 20347 (2)	Unknown	1	Ecfaeci_cysS	Test	24.8046173755459	715.151275819793	0.91	Pass	0.05	78.7828380579074	999	1
S107-A10	Lactobacillus paracasei FAM 18133.2 (2)	Unknown	1	Ecfaeci_cysS	Test	999	-1	0	Flag	0.05	999	999	0
S108-A10	Lactobacillus rhamnosus DSM 20021 (2)	Unknown	1	Ecfaeci_cysS	Test	999	-1	0	Flag	0.05	999	999	0
S117-A10	Propionibacterium freudenreichii FAM 15346 (2)	Unknown	1	Ecfaeci_cysS	Test	999	-1	0	Flag	0.05	999	999	0
S116-A10	Pediococcus acidilactici DSM 20284 (2)	Unknown	1	Ecfaeci_cysS	Test	999	-1	0	Flag	0.05	999	999	0
S115-A10	Lactococcus lactis subsp. cremoris FAM 23216 (2)	Unknown	1	Ecfaeci_cysS	Test	999	-1	0	Flag	0.05	999	999	0
S118-A10	Pediococcus stilesii DSM 18001 (2)	Unknown	1	Ecfaeci_cysS	Test	999	-1	0	Flag	0.05	999	999	0
S119-A10	Std_24 (10^8 c/ul) (2)	Standard	100000000	Ecfaeci_cysS	Test	6.96760708856968	98852367.4880795	0.98	Pass	0.05	78.7996060388284	999	1
S120-A10	7 Mock 10^2 (preamp)	Unknown	1	Ecfaeci_cysS	Test	20.1415992739574	15785.9240043366	0.82	Pass	0.05	79.3054382829299	999	1
S129-A10	Lactobacillus curvatus FAM 18731 (2)	Unknown	1	Ecfaeci_cysS	Test	999	-1	0	Flag	0.05	999	999	0
S128-A10	Lactobacillus brevis CCUG 33268 (2)	Unknown	1	Ecfaeci_cysS	Test	999	-1	0	Flag	0.05	999	999	0
S127-A10	Enterococcus durans FAM 22256 (2)	Unknown	1	Ecfaeci_cysS	Test	999	-1	0	Flag	0.05	999	999	0
S130-A10	Lactobacillus helveticus DSM 20075 (2)	Unknown	1	Ecfaeci_cysS	Test	999	-1	0	Flag	0.05	999	999	0
S131-A10	Lactobacillus paracasei FAM 19331 (2)	Unknown	1	Ecfaeci_cysS	Test	999	-1	0	Flag	0.05	999	999	0
S132-A10	Lactobacillus rhamnosus FAM 19984 (2)	Unknown	1	Ecfaeci_cysS	Test	999	-1	0	Flag	0.05	999	999	0
S141-A10	Streptococcus thermophilus DSM 20617 (2)	Unknown	1	Ecfaeci_cysS	Test	999	-1	0	Flag	0.05	999	999	0
S140-A10	Pediococcus acidilactici FAM 13881 (2)	Unknown	1	Ecfaeci_cysS	Test	999	-1	0	Flag	0.05	999	999	0
S139-A10	Lactococcus lactis subsp. lactis ATCC 19435 (2)	Unknown	1	Ecfaeci_cysS	Test	999	-1	0	Flag	0.05	999	999	0
S142-A10	Streptococcus salivarius DSM 20560 (2)	Unknown	1	Ecfaeci_cysS	Test	999	-1	0	Flag	0.05	999	999	0
S143-A10	Std_24 (10^7 c/ul) (2)	Standard	10000000	Ecfaeci_cysS	Test	10.2033157771799	11546824.9124391	0.97	Pass	0.05	78.7059381718661	999	1
S144-A10	8 Mock 10^1 (preamp)	Unknown	1	Ecfaeci_cysS	Test	999	-1	0	Flag	0.05	999	999	0
S153-A10	Lactobacillus curvatus FAM 18867 (2)	Unknown	1	Ecfaeci_cysS	Test	999	-1	0	Flag	0.05	999	999	0
S152-A10	Lactobacillus brevis CCUG 48612 (2)	Unknown	1	Ecfaeci_cysS	Test	999	-1	0	Flag	0.05	999	999	0
S151-A10	Enterococcus faecalis ATCC 19433 (2)	Unknown	1	Ecfaeci_cysS	Test	999	-1	0	Flag	0.05	999	999	0
S154-A10	Lactobacillus helveticus FAM 13019 (2)	Unknown	1	Ecfaeci_cysS	Test	999	-1	0	Flag	0.05	999	999	0
S155-A10	Lactobacillus paraplantarum DSM 10667 (2)	Unknown	1	Ecfaeci_cysS	Test	999	-1	0	Flag	0.05	999	999	0
S156-A10	Lactobacillus rhamnosus FAM 22674 (2)	Unknown	1	Ecfaeci_cysS	Test	999	-1	0	Flag	0.05	999	999	0
S165-A10	Streptococcus thermophilus FAM 10792 (2)	Unknown	1	Ecfaeci_cysS	Test	999	-1	0	Flag	0.05	999	999	0
S164-A10	Pediococcus acidilactici FAM 19158 (2)	Unknown	1	Ecfaeci_cysS	Test	999	-1	0	Flag	0.05	999	999	0
S163-A10	Lactococcus lactis subsp. lactis FAM 17950 (2)	Unknown	1	Ecfaeci_cysS	Test	999	-1	0	Flag	0.05	999	999	0
S166-A10	Acidipropionibacterium acidipropionici DSM 4900 (2)	Unknown	1	Ecfaeci_cysS	Test	999	-1	0	Flag	0.05	999	999	0
S167-A10	Std_24 (10^6 c/ul) (2)	Standard	1000000	Ecfaeci_cysS	Test	14.0941703748182	873225.484276025	0.97	Pass	0.05	78.8496571956548	999	1
S168-A10	9 Mock NTC (preamp)	Unknown	1	Ecfaeci_cysS	Test	999	-1	0	Flag	0.05	999	999	0
S177-A10	Lactobacillus delbrueckii DSM 20081 (2)	Unknown	1	Ecfaeci_cysS	Test	999	-1	0	Flag	0.05	999	999	0
S176-A10	Lactobacillus casei ATCC 393 (2)	Unknown	1	Ecfaeci_cysS	Test	999	-1	0	Flag	0.05	999	999	0
S175-A10	Enterococcus faecalis FAM 22123 (2)	Unknown	1	Ecfaeci_cysS	Test	999	-1	0	Flag	0.05	999	999	0
S178-A10	Lactobacillus helveticus FAM 19190 (2)	Unknown	1	Ecfaeci_cysS	Test	999	-1	0	Flag	0.05	999	999	0
S179-A10	Lactobacillus paraplantarum DSM 10641 (2)	Unknown	1	Ecfaeci_cysS	Test	999	-1	0	Flag	0.05	999	999	0
S180-A10	Lactobacillus sakei FAM 14960 (2)	Unknown	1	Ecfaeci_cysS	Test	999	-1	0	Flag	0.05	999	999	0
S189-A10	Streptococcus thermophilus FAM 21476 (2)	Unknown	1	Ecfaeci_cysS	Test	999	-1	0	Flag	0.05	999	999	0
S188-A10	Pediococcus pentosaceus DSM 20336 (2)	Unknown	1	Ecfaeci_cysS	Test	999	-1	0	Flag	0.05	999	999	0
S187-A10	Lactococcus lactis subsp. lactis FAM 23201 (2)	Unknown	1	Ecfaeci_cysS	Test	999	-1	0	Flag	0.05	999	999	0
S190-A10	Acidipropionibacterium jensenii DSM 20535 (2)	Unknown	1	Ecfaeci_cysS	Test	999	-1	0	Flag	0.05	999	999	0
S191-A10	Std_24 (10^5 c/ul) (2)	Standard	100000	Ecfaeci_cysS	Test	17.6696314274057	81411.54273879	0.92	Pass	0.05	79.0812672637825	999	1
S192-A10	NTC (TE) (2)	NTC	1	Ecfaeci_cysS	Test	999	-1	0	Flag	0.05	999	999	0
S001-A16	Clostridium tyrobutyricum DSM 2637 (1)	Unknown	1	Lbcasei_g4591	Test	999	-1	0	Flag	0.05	999	999	0
S002-A16	Enterococcus faecalis DSM 20376 (1)	Unknown	1	Lbcasei_g4591	Test	999	-1	0	Flag	0.05	999	999	0
S003-A16	Lactobacillus casei FAM 20446 (1)	Unknown	1	Lbcasei_g4591	Test	19.5274996860092	24655.2551839087	0.93	Pass	0.05	82.6707147675407	999	1
S006-A16	Lactobacillus paraplantarum FAM 18197 (1)	Unknown	1	Lbcasei_g4591	Test	999	-1	0	Flag	0.05	999	999	0
S005-A16	Lactobacillus parabuchneri DSM 5707 (1)	Unknown	1	Lbcasei_g4591	Test	999	-1	0	Flag	0.05	999	999	0
S004-A16	Lactobacillus delbrueckii DSM 20074 (1)	Unknown	1	Lbcasei_g4591	Test	999	-1	0	Flag	0.05	999	999	0
S013-A16	Lactobacillus sakei DSM 15831 (1)	Unknown	1	Lbcasei_g4591	Test	999	-1	0	Flag	0.05	999	999	0
S014-A16	Leuconostoc mesenteroides DSM 20346 (1)	Unknown	1	Lbcasei_g4591	Test	999	-1	0	Flag	0.05	999	999	0
S015-A16	Pediococcus pentosaceus DSM 20333 (1)	Unknown	1	Lbcasei_g4591	Test	999	-1	0	Flag	0.05	999	999	0
S018-A16	Std_24 (10^4 c/ul) (1)	Standard	10000	Lbcasei_g4591	Test	21.2019175554868	8046.68296796677	0.88	Pass	0.05	82.3772236005401	999	1
S017-A16	Acidipropionibacterium thoenii DSM 20276 (1)	Unknown	1	Lbcasei_g4591	Test	999	-1	0	Flag	0.05	999	999	0
S016-A16	Clostridium butyricum DSM 10702 (1)	Unknown	1	Lbcasei_g4591	Test	999	-1	0	Flag	0.05	999	999	0
S025-A16	Clostridium tyrobutyricum FAM 1550 (1)	Unknown	1	Lbcasei_g4591	Test	999	-1	0	Flag	0.05	999	999	0
S026-A16	Enterococcus faecium DSM 20477 (1)	Unknown	1	Lbcasei_g4591	Test	999	-1	0	Flag	0.05	999	999	0
S027-A16	Lactobacillus coryniformis FAM 20761 (1)	Unknown	1	Lbcasei_g4591	Test	999	-1	0	Flag	0.05	999	999	0
S030-A16	Lactobacillus plantarum DSM 20174 (1)	Unknown	1	Lbcasei_g4591	Test	999	-1	0	Flag	0.05	999	999	0
S029-A16	Lactobacillus parabuchneri FAM 21731 (1)	Unknown	1	Lbcasei_g4591	Test	999	-1	0	Flag	0.05	999	999	0
S028-A16	Lactobacillus delbrueckii DSM 20072 (1)	Unknown	1	Lbcasei_g4591	Test	999	-1	0	Flag	0.05	999	999	0
S037-A16	Lactobacillus sakei DSM 20017 (1)	Unknown	1	Lbcasei_g4591	Test	999	-1	0	Flag	0.05	999	999	0
S038-A16	Leuconostoc mesenteroides DSM 20484 (1)	Unknown	1	Lbcasei_g4591	Test	999	-1	0	Flag	0.05	999	999	0
S039-A16	Pediococcus pentosaceus DSM 20280 (1)	Unknown	1	Lbcasei_g4591	Test	999	-1	0	Flag	0.05	999	999	0
S042-A16	Std_24 (10^3 c/ul) (1)	Standard	1000	Lbcasei_g4591	Test	25.37830151459	492.823121515382	0.97	Pass	0.05	82.0060151562519	999	1
S041-A16	Clostridium sporogenes DSM 795 (1)	Unknown	1	Lbcasei_g4591	Test	999	-1	0	Flag	0.05	999	999	0
S040-A16	Leuconostoc carnosum DSM 5576 (1)	Unknown	1	Lbcasei_g4591	Test	999	-1	0	Flag	0.05	999	999	0
S049-A16	Clostridium tyrobutyricum FAM 22550 (1)	Unknown	1	Lbcasei_g4591	Test	999	-1	0	Flag	0.05	999	999	0
S050-A16	Enterococcus faecium FAM 1711 (1)	Unknown	1	Lbcasei_g4591	Test	999	-1	0	Flag	0.05	999	999	0
S051-A16	Lactobacillus coryniformis DSM 20001 (1)	Unknown	1	Lbcasei_g4591	Test	999	-1	0	Flag	0.05	999	999	0
S054-A16	Lactobacillus plantarum ATCC 8014 (1)	Unknown	1	Lbcasei_g4591	Test	999	-1	0	Flag	0.05	999	999	0
S053-A16	Lactobacillus parabuchneri FAM 21823 (1)	Unknown	1	Lbcasei_g4591	Test	999	-1	0	Flag	0.05	999	999	0
S052-A16	Lactobacillus fermentum DSM 20052 (1)	Unknown	1	Lbcasei_g4591	Test	999	-1	0	Flag	0.05	999	999	0
S061-A16	Lactococcus lactis subsp. cremoris DSM 20069 (1)	Unknown	1	Lbcasei_g4591	Test	999	-1	0	Flag	0.05	999	999	0
S062-A16	Leuconostoc mesenteroides DSM 20343 (1)	Unknown	1	Lbcasei_g4591	Test	999	-1	0	Flag	0.05	999	999	0
S063-A16	Propionibacterium freudenreichii DSM 20271 (1)	Unknown	1	Lbcasei_g4591	Test	999	-1	0	Flag	0.05	999	999	0
S066-A16	0 Mock Fail	Unknown	1	Lbcasei_g4591	Test	21.9058050179672	5025.62938161895	0.83	Pass	0.05	83.316267796051	999	1
S065-A16	Lactobacillus buchneri DSM 20057 (1)	Unknown	1	Lbcasei_g4591	Test	999	-1	0	Flag	0.05	999	999	0
S064-A16	Leuconostoc lactis DSM 20202 (1)	Unknown	1	Lbcasei_g4591	Test	999	-1	0	Flag	0.05	999	999	0
S073-A16	Enterococcus durans DSM 20633 (1)	Unknown	1	Lbcasei_g4591	Test	999	-1	0	Flag	0.05	999	999	0
S074-A16	Enterococcus faecium FAM 19316 (1)	Unknown	1	Lbcasei_g4591	Test	999	-1	0	Flag	0.05	999	999	0
S075-A16	Lactobacillus coryniformis DSM 20004 (1)	Unknown	1	Lbcasei_g4591	Test	999	-1	0	Flag	0.05	999	999	0
S078-A16	Lactobacillus plantarum FAM 18858 (1)	Unknown	1	Lbcasei_g4591	Test	999	-1	0	Flag	0.05	999	999	0
S077-A16	Lactobacillus paracasei DSM 5622 (1)	Unknown	1	Lbcasei_g4591	Test	999	-1	0	Flag	0.05	999	999	0
S076-A16	Lactobacillus fermentum FAM 11660 (1)	Unknown	1	Lbcasei_g4591	Test	999	-1	0	Flag	0.05	999	999	0
S085-A16	Lactococcus lactis subsp. cremoris FAM 17873 (1)	Unknown	1	Lbcasei_g4591	Test	999	-1	0	Flag	0.05	999	999	0
S086-A16	Leuconostoc mesenteroides DSM 20241 (1)	Unknown	1	Lbcasei_g4591	Test	999	-1	0	Flag	0.05	999	999	0
S087-A16	Propionibacterium freudenreichii FAM 15217.1 (1)	Unknown	1	Lbcasei_g4591	Test	999	-1	0	Flag	0.05	999	999	0
S090-A16	1 Mock 10^5	Unknown	1	Lbcasei_g4591	Test	18.2658966600075	57320.5581962018	0.94	Pass	0.05	82.2696293540315	999	1
S089-A16	Clostridium beijerinckii DSM 791 (1)	Unknown	1	Lbcasei_g4591	Test	999	-1	0	Flag	0.05	999	999	0
S088-A16	Leuconostoc pseudomesenteroides DSM 20193 (1)	Unknown	1	Lbcasei_g4591	Test	999	-1	0	Flag	0.05	999	999	0
S100-A16	Lactobacillus fermentum FAM 20347 (1)	Unknown	1	Lbcasei_g4591	Test	999	-1	0	Flag	0.05	999	999	0
S101-A16	Lactobacillus paracasei FAM 18133.2 (1)	Unknown	1	Lbcasei_g4591	Test	999	-1	0	Flag	0.05	999	999	0
S102-A16	Lactobacillus rhamnosus DSM 20021 (1)	Unknown	1	Lbcasei_g4591	Test	999	-1	0	Flag	0.05	999	999	0
S099-A16	Lactobacillus curvatus DSM 20019 (1)	Unknown	1	Lbcasei_g4591	Test	999	-1	0	Flag	0.05	999	999	0
S098-A16	Lactobacillus brevis DSM 20054 (1)	Unknown	1	Lbcasei_g4591	Test	999	-1	0	Flag	0.05	999	999	0
S097-A16	Enterococcus durans FAM 19822 (1)	Unknown	1	Lbcasei_g4591	Test	999	-1	0	Flag	0.05	999	999	0
S112-A16	Pediococcus stilesii DSM 18001 (1)	Unknown	1	Lbcasei_g4591	Test	999	-1	0	Flag	0.05	999	999	0
S113-A16	Std_24 (10^8 c/ul) (1)	Standard	100000000	Lbcasei_g4591	Test	7.17872699363591	95126243.1761067	0.98	Pass	0.05	82.0741159185786	999	1
S114-A16	2 Mock 10^4	Unknown	1	Lbcasei_g4591	Test	21.7842262840677	5451.2982974729	0.96	Pass	0.05	82.2141390003693	999	1
S111-A16	Propionibacterium freudenreichii FAM 15346 (1)	Unknown	1	Lbcasei_g4591	Test	999	-1	0	Flag	0.05	999	999	0
S110-A16	Pediococcus acidilactici DSM 20284 (1)	Unknown	1	Lbcasei_g4591	Test	999	-1	0	Flag	0.05	999	999	0
S109-A16	Lactococcus lactis subsp. cremoris FAM 23216 (1)	Unknown	1	Lbcasei_g4591	Test	999	-1	0	Flag	0.05	999	999	0
S124-A16	Lactobacillus helveticus DSM 20075 (1)	Unknown	1	Lbcasei_g4591	Test	999	-1	0	Flag	0.05	999	999	0
S125-A16	Lactobacillus paracasei FAM 19331 (1)	Unknown	1	Lbcasei_g4591	Test	999	-1	0	Flag	0.05	999	999	0
S126-A16	Lactobacillus rhamnosus FAM 19984 (1)	Unknown	1	Lbcasei_g4591	Test	999	-1	0	Flag	0.05	999	999	0
S123-A16	Lactobacillus curvatus FAM 18731 (1)	Unknown	1	Lbcasei_g4591	Test	999	-1	0	Flag	0.05	999	999	0
S122-A16	Lactobacillus brevis CCUG 33268 (1)	Unknown	1	Lbcasei_g4591	Test	999	-1	0	Flag	0.05	999	999	0
S121-A16	Enterococcus durans FAM 22256 (1)	Unknown	1	Lbcasei_g4591	Test	999	-1	0	Flag	0.05	999	999	0
S136-A16	Streptococcus salivarius DSM 20560 (1)	Unknown	1	Lbcasei_g4591	Test	999	-1	0	Flag	0.05	999	999	0
S137-A16	Std_24 (10^7 c/ul) (1)	Standard	10000000	Lbcasei_g4591	Test	10.4748380440681	10496093.3566639	0.98	Pass	0.05	82.1012522651804	999	1
S138-A16	3 Mock 10^3	Unknown	1	Lbcasei_g4591	Test	24.5637711317182	849.671331236752	0.88	Pass	0.05	82.1776357720409	999	1
S135-A16	Streptococcus thermophilus DSM 20617 (1)	Unknown	1	Lbcasei_g4591	Test	999	-1	0	Flag	0.05	999	999	0
S134-A16	Pediococcus acidilactici FAM 13881 (1)	Unknown	1	Lbcasei_g4591	Test	999	-1	0	Flag	0.05	999	999	0
S133-A16	Lactococcus lactis subsp. lactis ATCC 19435 (1)	Unknown	1	Lbcasei_g4591	Test	999	-1	0	Flag	0.05	999	999	0
S148-A16	Lactobacillus helveticus FAM 13019 (1)	Unknown	1	Lbcasei_g4591	Test	999	-1	0	Flag	0.05	999	999	0
S149-A16	Lactobacillus paraplantarum DSM 10667 (1)	Unknown	1	Lbcasei_g4591	Test	999	-1	0	Flag	0.05	999	999	0
S150-A16	Lactobacillus rhamnosus FAM 22674 (1)	Unknown	1	Lbcasei_g4591	Test	999	-1	0	Flag	0.05	999	999	0
S147-A16	Lactobacillus curvatus FAM 18867 (1)	Unknown	1	Lbcasei_g4591	Test	999	-1	0	Flag	0.05	999	999	0
S146-A16	Lactobacillus brevis CCUG 48612 (1)	Unknown	1	Lbcasei_g4591	Test	999	-1	0	Flag	0.05	999	999	0
S145-A16	Enterococcus faecalis ATCC 19433 (1)	Unknown	1	Lbcasei_g4591	Test	999	-1	0	Flag	0.05	999	999	0
S160-A16	Acidipropionibacterium acidipropionici DSM 4900 (1)	Unknown	1	Lbcasei_g4591	Test	999	-1	0	Flag	0.05	999	999	0
S161-A16	Std_24 (10^6 c/ul) (1)	Standard	1000000	Lbcasei_g4591	Test	14.0182560255165	981591.837044204	0.98	Pass	0.05	82.2364185648391	999	1
S162-A16	4 Mock 10^2	Unknown	1	Lbcasei_g4591	Test	999	-1	0	Flag	0.05	999	999	0
S159-A16	Streptococcus thermophilus FAM 10792 (1)	Unknown	1	Lbcasei_g4591	Test	999	-1	0	Flag	0.05	999	999	0
S158-A16	Pediococcus acidilactici FAM 19158 (1)	Unknown	1	Lbcasei_g4591	Test	999	-1	0	Flag	0.05	999	999	0
S157-A16	Lactococcus lactis subsp. lactis FAM 17950 (1)	Unknown	1	Lbcasei_g4591	Test	999	-1	0	Flag	0.05	999	999	0
S172-A16	Lactobacillus helveticus FAM 19190 (1)	Unknown	1	Lbcasei_g4591	Test	999	-1	0	Flag	0.05	999	999	0
S173-A16	Lactobacillus paraplantarum DSM 10641 (1)	Unknown	1	Lbcasei_g4591	Test	999	-1	0	Flag	0.05	999	999	0
S174-A16	Lactobacillus sakei FAM 14960 (1)	Unknown	1	Lbcasei_g4591	Test	999	-1	0	Flag	0.05	999	999	0
S171-A16	Lactobacillus delbrueckii DSM 20081 (1)	Unknown	1	Lbcasei_g4591	Test	999	-1	0	Flag	0.05	999	999	0
S170-A16	Lactobacillus casei ATCC 393 (1)	Unknown	1	Lbcasei_g4591	Test	14.4851329470034	718353.585209821	0.98	Pass	0.05	82.6484227986412	999	1
S169-A16	Enterococcus faecalis FAM 22123 (1)	Unknown	1	Lbcasei_g4591	Test	999	-1	0	Flag	0.05	999	999	0
S184-A16	Acidipropionibacterium jensenii DSM 20535 (1)	Unknown	1	Lbcasei_g4591	Test	999	-1	0	Flag	0.05	999	999	0
S185-A16	Std_24 (10^5 c/ul) (1)	Standard	100000	Lbcasei_g4591	Test	17.3942453031223	102673.804044131	0.98	Pass	0.05	82.6389338772723	999	1
S186-A16	NTC (TE) (1)	NTC	1	Lbcasei_g4591	Test	999	-1	0	Flag	0.05	999	999	0
S183-A16	Streptococcus thermophilus FAM 21476 (1)	Unknown	1	Lbcasei_g4591	Test	999	-1	0	Flag	0.05	999	999	0
S182-A16	Pediococcus pentosaceus DSM 20336 (1)	Unknown	1	Lbcasei_g4591	Test	999	-1	0	Flag	0.05	999	999	0
S181-A16	Lactococcus lactis subsp. lactis FAM 23201 (1)	Unknown	1	Lbcasei_g4591	Test	999	-1	0	Flag	0.05	999	999	0
S012-A16	Lactobacillus paraplantarum FAM 18197 (2)	Unknown	1	Lbcasei_g4591	Test	999	-1	0	Flag	0.05	999	999	0
S011-A16	Lactobacillus parabuchneri DSM 5707 (2)	Unknown	1	Lbcasei_g4591	Test	999	-1	0	Flag	0.05	999	999	0
S010-A16	Lactobacillus delbrueckii DSM 20074 (2)	Unknown	1	Lbcasei_g4591	Test	999	-1	0	Flag	0.05	999	999	0
S007-A16	Clostridium tyrobutyricum DSM 2637 (2)	Unknown	1	Lbcasei_g4591	Test	999	-1	0	Flag	0.05	999	999	0
S008-A16	Enterococcus faecalis DSM 20376 (2)	Unknown	1	Lbcasei_g4591	Test	999	-1	0	Flag	0.05	999	999	0
S009-A16	Lactobacillus casei FAM 20446 (2)	Unknown	1	Lbcasei_g4591	Test	14.7582335320985	598443.368197677	0.98	Pass	0.05	82.2850528780184	999	1
S024-A16	Std_24 (10^4 c/ul) (2)	Standard	10000	Lbcasei_g4591	Test	20.8131884410997	10435.505655175	0.95	Pass	0.05	82.0609049949827	999	1
S023-A16	Acidipropionibacterium thoenii DSM 20276 (2)	Unknown	1	Lbcasei_g4591	Test	999	-1	0	Flag	0.05	999	999	0
S022-A16	Clostridium butyricum DSM 10702 (2)	Unknown	1	Lbcasei_g4591	Test	999	-1	0	Flag	0.05	999	999	0
S019-A16	Lactobacillus sakei DSM 15831 (2)	Unknown	1	Lbcasei_g4591	Test	999	-1	0	Flag	0.05	999	999	0
S020-A16	Leuconostoc mesenteroides DSM 20346 (2)	Unknown	1	Lbcasei_g4591	Test	999	-1	0	Flag	0.05	999	999	0
S021-A16	Pediococcus pentosaceus DSM 20333 (2)	Unknown	1	Lbcasei_g4591	Test	999	-1	0	Flag	0.05	999	999	0
S036-A16	Lactobacillus plantarum DSM 20174 (2)	Unknown	1	Lbcasei_g4591	Test	999	-1	0	Flag	0.05	999	999	0
S035-A16	Lactobacillus parabuchneri FAM 21731 (2)	Unknown	1	Lbcasei_g4591	Test	999	-1	0	Flag	0.05	999	999	0
S034-A16	Lactobacillus delbrueckii DSM 20072 (2)	Unknown	1	Lbcasei_g4591	Test	999	-1	0	Flag	0.05	999	999	0
S031-A16	Clostridium tyrobutyricum FAM 1550 (2)	Unknown	1	Lbcasei_g4591	Test	999	-1	0	Flag	0.05	999	999	0
S032-A16	Enterococcus faecium DSM 20477 (2)	Unknown	1	Lbcasei_g4591	Test	999	-1	0	Flag	0.05	999	999	0
S033-A16	Lactobacillus coryniformis FAM 20761 (2)	Unknown	1	Lbcasei_g4591	Test	24.6337989882834	810.798866800207	0.95	Pass	0.05	81.9566723046284	999	1
S048-A16	Std_24 (10^3 c/ul) (2)	Standard	1000	Lbcasei_g4591	Test	26.1489043887884	294.366800102507	0	Flag	0.05	999	999	0
S047-A16	Clostridium sporogenes DSM 795 (2)	Unknown	1	Lbcasei_g4591	Test	999	-1	0	Flag	0.05	999	999	0
S046-A16	Leuconostoc carnosum DSM 5576 (2)	Unknown	1	Lbcasei_g4591	Test	999	-1	0	Flag	0.05	999	999	0
S043-A16	Lactobacillus sakei DSM 20017 (2)	Unknown	1	Lbcasei_g4591	Test	999	-1	0	Flag	0.05	999	999	0
S044-A16	Leuconostoc mesenteroides DSM 20484 (2)	Unknown	1	Lbcasei_g4591	Test	999	-1	0	Flag	0.05	999	999	0
S045-A16	Pediococcus pentosaceus DSM 20280 (2)	Unknown	1	Lbcasei_g4591	Test	999	-1	0	Flag	0.05	999	999	0
S060-A16	Lactobacillus plantarum ATCC 8014 (2)	Unknown	1	Lbcasei_g4591	Test	999	-1	0	Flag	0.05	999	999	0
S059-A16	Lactobacillus parabuchneri FAM 21823 (2)	Unknown	1	Lbcasei_g4591	Test	999	-1	0	Flag	0.05	999	999	0
S058-A16	Lactobacillus fermentum DSM 20052 (2)	Unknown	1	Lbcasei_g4591	Test	999	-1	0	Flag	0.05	999	999	0
S055-A16	Clostridium tyrobutyricum FAM 22550 (2)	Unknown	1	Lbcasei_g4591	Test	999	-1	0	Flag	0.05	999	999	0
S056-A16	Enterococcus faecium FAM 1711 (2)	Unknown	1	Lbcasei_g4591	Test	999	-1	0	Flag	0.05	999	999	0
S057-A16	Lactobacillus coryniformis DSM 20001 (2)	Unknown	1	Lbcasei_g4591	Test	999	-1	0	Flag	0.05	999	999	0
S072-A16	5 Mock 10^4 (preamp)	Unknown	1	Lbcasei_g4591	Test	14.4209319176048	749866.306378776	0.98	Pass	0.05	82.7151368929701	999	1
S071-A16	Lactobacillus buchneri DSM 20057 (2)	Unknown	1	Lbcasei_g4591	Test	999	-1	0	Flag	0.05	999	999	0
S070-A16	Leuconostoc lactis DSM 20202 (2)	Unknown	1	Lbcasei_g4591	Test	999	-1	0	Flag	0.05	999	999	0
S067-A16	Lactococcus lactis subsp. cremoris DSM 20069 (2)	Unknown	1	Lbcasei_g4591	Test	999	-1	0	Flag	0.05	999	999	0
S068-A16	Leuconostoc mesenteroides DSM 20343 (2)	Unknown	1	Lbcasei_g4591	Test	999	-1	0	Flag	0.05	999	999	0
S069-A16	Propionibacterium freudenreichii DSM 20271 (2)	Unknown	1	Lbcasei_g4591	Test	999	-1	0	Flag	0.05	999	999	0
S084-A16	Lactobacillus plantarum FAM 18858 (2)	Unknown	1	Lbcasei_g4591	Test	999	-1	0	Flag	0.05	999	999	0
S083-A16	Lactobacillus paracasei DSM 5622 (2)	Unknown	1	Lbcasei_g4591	Test	999	-1	0	Flag	0.05	999	999	0
S082-A16	Lactobacillus fermentum FAM 11660 (2)	Unknown	1	Lbcasei_g4591	Test	999	-1	0	Flag	0.05	999	999	0
S079-A16	Enterococcus durans DSM 20633 (2)	Unknown	1	Lbcasei_g4591	Test	999	-1	0	Flag	0.05	999	999	0
S080-A16	Enterococcus faecium FAM 19316 (2)	Unknown	1	Lbcasei_g4591	Test	999	-1	0	Flag	0.05	999	999	0
S081-A16	Lactobacillus coryniformis DSM 20004 (2)	Unknown	1	Lbcasei_g4591	Test	999	-1	0	Flag	0.05	999	999	0
S096-A16	6 Mock 10^3 (preamp)	Unknown	1	Lbcasei_g4591	Test	18.1725928652973	61011.0015631874	0.96	Pass	0.05	82.6807560267192	999	1
S095-A16	Clostridium beijerinckii DSM 791 (2)	Unknown	1	Lbcasei_g4591	Test	999	-1	0	Flag	0.05	999	999	0
S094-A16	Leuconostoc pseudomesenteroides DSM 20193 (2)	Unknown	1	Lbcasei_g4591	Test	999	-1	0	Flag	0.05	999	999	0
S091-A16	Lactococcus lactis subsp. cremoris FAM 17873 (2)	Unknown	1	Lbcasei_g4591	Test	999	-1	0	Flag	0.05	999	999	0
S092-A16	Leuconostoc mesenteroides DSM 20241 (2)	Unknown	1	Lbcasei_g4591	Test	999	-1	0	Flag	0.05	999	999	0
S093-A16	Propionibacterium freudenreichii FAM 15217.1 (2)	Unknown	1	Lbcasei_g4591	Test	999	-1	0	Flag	0.05	999	999	0
S105-A16	Lactobacillus curvatus DSM 20019 (2)	Unknown	1	Lbcasei_g4591	Test	999	-1	0	Flag	0.05	999	999	0
S104-A16	Lactobacillus brevis DSM 20054 (2)	Unknown	1	Lbcasei_g4591	Test	999	-1	0	Flag	0.05	999	999	0
S103-A16	Enterococcus durans FAM 19822 (2)	Unknown	1	Lbcasei_g4591	Test	999	-1	0	Flag	0.05	999	999	0
S106-A16	Lactobacillus fermentum FAM 20347 (2)	Unknown	1	Lbcasei_g4591	Test	999	-1	0	Flag	0.05	999	999	0
S107-A16	Lactobacillus paracasei FAM 18133.2 (2)	Unknown	1	Lbcasei_g4591	Test	999	-1	0	Flag	0.05	999	999	0
S108-A16	Lactobacillus rhamnosus DSM 20021 (2)	Unknown	1	Lbcasei_g4591	Test	999	-1	0	Flag	0.05	999	999	0
S117-A16	Propionibacterium freudenreichii FAM 15346 (2)	Unknown	1	Lbcasei_g4591	Test	999	-1	0	Flag	0.05	999	999	0
S116-A16	Pediococcus acidilactici DSM 20284 (2)	Unknown	1	Lbcasei_g4591	Test	999	-1	0	Flag	0.05	999	999	0
S115-A16	Lactococcus lactis subsp. cremoris FAM 23216 (2)	Unknown	1	Lbcasei_g4591	Test	999	-1	0	Flag	0.05	999	999	0
S118-A16	Pediococcus stilesii DSM 18001 (2)	Unknown	1	Lbcasei_g4591	Test	999	-1	0	Flag	0.05	999	999	0
S119-A16	Std_24 (10^8 c/ul) (2)	Standard	100000000	Lbcasei_g4591	Test	7.09960961532795	100294703.93319	0.98	Pass	0.05	81.9131666248894	999	1
S120-A16	7 Mock 10^2 (preamp)	Unknown	1	Lbcasei_g4591	Test	21.579864204435	6249.59364788024	0.96	Pass	0.05	82.7529248730468	999	1
S129-A16	Lactobacillus curvatus FAM 18731 (2)	Unknown	1	Lbcasei_g4591	Test	999	-1	0	Flag	0.05	999	999	0
S128-A16	Lactobacillus brevis CCUG 33268 (2)	Unknown	1	Lbcasei_g4591	Test	999	-1	0	Flag	0.05	999	999	0
S127-A16	Enterococcus durans FAM 22256 (2)	Unknown	1	Lbcasei_g4591	Test	999	-1	0	Flag	0.05	999	999	0
S130-A16	Lactobacillus helveticus DSM 20075 (2)	Unknown	1	Lbcasei_g4591	Test	999	-1	0	Flag	0.05	999	999	0
S131-A16	Lactobacillus paracasei FAM 19331 (2)	Unknown	1	Lbcasei_g4591	Test	999	-1	0	Flag	0.05	999	999	0
S132-A16	Lactobacillus rhamnosus FAM 19984 (2)	Unknown	1	Lbcasei_g4591	Test	999	-1	0	Flag	0.05	999	999	0
S141-A16	Streptococcus thermophilus DSM 20617 (2)	Unknown	1	Lbcasei_g4591	Test	999	-1	0	Flag	0.05	999	999	0
S140-A16	Pediococcus acidilactici FAM 13881 (2)	Unknown	1	Lbcasei_g4591	Test	999	-1	0	Flag	0.05	999	999	0
S139-A16	Lactococcus lactis subsp. lactis ATCC 19435 (2)	Unknown	1	Lbcasei_g4591	Test	999	-1	0	Flag	0.05	999	999	0
S142-A16	Streptococcus salivarius DSM 20560 (2)	Unknown	1	Lbcasei_g4591	Test	999	-1	0	Flag	0.05	999	999	0
S143-A16	Std_24 (10^7 c/ul) (2)	Standard	10000000	Lbcasei_g4591	Test	10.3088905397077	11727973.3141886	0.97	Pass	0.05	81.8733190437125	999	1
S144-A16	8 Mock 10^1 (preamp)	Unknown	1	Lbcasei_g4591	Test	25.4884301394944	457.832883547223	0	Flag	0.05	999	999	0
S153-A16	Lactobacillus curvatus FAM 18867 (2)	Unknown	1	Lbcasei_g4591	Test	999	-1	0	Flag	0.05	999	999	0
S152-A16	Lactobacillus brevis CCUG 48612 (2)	Unknown	1	Lbcasei_g4591	Test	999	-1	0	Flag	0.05	999	999	0
S151-A16	Enterococcus faecalis ATCC 19433 (2)	Unknown	1	Lbcasei_g4591	Test	999	-1	0	Flag	0.05	999	999	0
S154-A16	Lactobacillus helveticus FAM 13019 (2)	Unknown	1	Lbcasei_g4591	Test	999	-1	0	Flag	0.05	999	999	0
S155-A16	Lactobacillus paraplantarum DSM 10667 (2)	Unknown	1	Lbcasei_g4591	Test	999	-1	0	Flag	0.05	999	999	0
S156-A16	Lactobacillus rhamnosus FAM 22674 (2)	Unknown	1	Lbcasei_g4591	Test	999	-1	0	Flag	0.05	999	999	0
S165-A16	Streptococcus thermophilus FAM 10792 (2)	Unknown	1	Lbcasei_g4591	Test	999	-1	0	Flag	0.05	999	999	0
S164-A16	Pediococcus acidilactici FAM 19158 (2)	Unknown	1	Lbcasei_g4591	Test	999	-1	0	Flag	0.05	999	999	0
S163-A16	Lactococcus lactis subsp. lactis FAM 17950 (2)	Unknown	1	Lbcasei_g4591	Test	999	-1	0	Flag	0.05	999	999	0
S166-A16	Acidipropionibacterium acidipropionici DSM 4900 (2)	Unknown	1	Lbcasei_g4591	Test	999	-1	0	Flag	0.05	999	999	0
S167-A16	Std_24 (10^6 c/ul) (2)	Standard	1000000	Lbcasei_g4591	Test	14.1552676808288	895652.091501677	0.98	Pass	0.05	81.9994736954306	999	1
S168-A16	9 Mock NTC (preamp)	Unknown	1	Lbcasei_g4591	Test	999	-1	0	Flag	0.05	999	999	0
S177-A16	Lactobacillus delbrueckii DSM 20081 (2)	Unknown	1	Lbcasei_g4591	Test	999	-1	0	Flag	0.05	999	999	0
S176-A16	Lactobacillus casei ATCC 393 (2)	Unknown	1	Lbcasei_g4591	Test	14.4712142816568	725071.091734773	0.98	Pass	0.05	82.1392270803284	999	1
S175-A16	Enterococcus faecalis FAM 22123 (2)	Unknown	1	Lbcasei_g4591	Test	999	-1	0	Flag	0.05	999	999	0
S178-A16	Lactobacillus helveticus FAM 19190 (2)	Unknown	1	Lbcasei_g4591	Test	999	-1	0	Flag	0.05	999	999	0
S179-A16	Lactobacillus paraplantarum DSM 10641 (2)	Unknown	1	Lbcasei_g4591	Test	999	-1	0	Flag	0.05	999	999	0
S180-A16	Lactobacillus sakei FAM 14960 (2)	Unknown	1	Lbcasei_g4591	Test	999	-1	0	Flag	0.05	999	999	0
S189-A16	Streptococcus thermophilus FAM 21476 (2)	Unknown	1	Lbcasei_g4591	Test	999	-1	0	Flag	0.05	999	999	0
S188-A16	Pediococcus pentosaceus DSM 20336 (2)	Unknown	1	Lbcasei_g4591	Test	999	-1	0	Flag	0.05	999	999	0
S187-A16	Lactococcus lactis subsp. lactis FAM 23201 (2)	Unknown	1	Lbcasei_g4591	Test	999	-1	0	Flag	0.05	999	999	0
S190-A16	Acidipropionibacterium jensenii DSM 20535 (2)	Unknown	1	Lbcasei_g4591	Test	999	-1	0	Flag	0.05	999	999	0
S191-A16	Std_24 (10^5 c/ul) (2)	Standard	100000	Lbcasei_g4591	Test	17.5649840847759	91595.2310378605	0.97	Pass	0.05	82.2762821502617	999	1
S192-A16	NTC (TE) (2)	NTC	1	Lbcasei_g4591	Test	999	-1	0	Flag	0.05	999	999	0
S001-A09	Clostridium tyrobutyricum DSM 2637 (1)	Unknown	1	Ecfaeca_acuI	Test	999	-1	0	Flag	0.05	999	999	0
S002-A09	Enterococcus faecalis DSM 20376 (1)	Unknown	1	Ecfaeca_acuI	Test	15.8918199563162	820605.590187031	0.9	Pass	0.05	74.0202780978977	999	1
S003-A09	Lactobacillus casei FAM 20446 (1)	Unknown	1	Ecfaeca_acuI	Test	999	-1	0	Flag	0.05	999	999	0
S006-A09	Lactobacillus paraplantarum FAM 18197 (1)	Unknown	1	Ecfaeca_acuI	Test	999	-1	0	Flag	0.05	999	999	0
S005-A09	Lactobacillus parabuchneri DSM 5707 (1)	Unknown	1	Ecfaeca_acuI	Test	999	-1	0	Flag	0.05	999	999	0
S004-A09	Lactobacillus delbrueckii DSM 20074 (1)	Unknown	1	Ecfaeca_acuI	Test	999	-1	0	Flag	0.05	999	999	0
S013-A09	Lactobacillus sakei DSM 15831 (1)	Unknown	1	Ecfaeca_acuI	Test	999	-1	0	Flag	0.05	999	999	0
S014-A09	Leuconostoc mesenteroides DSM 20346 (1)	Unknown	1	Ecfaeca_acuI	Test	999	-1	0	Flag	0.05	999	999	0
S015-A09	Pediococcus pentosaceus DSM 20333 (1)	Unknown	1	Ecfaeca_acuI	Test	999	-1	0	Flag	0.05	999	999	0
S018-A09	Std_24 (10^4 c/ul) (1)	Standard	10000	Ecfaeca_acuI	Test	22.2794774339867	13464.2535451079	0.94	Pass	0.05	73.760776607511	999	1
S017-A09	Acidipropionibacterium thoenii DSM 20276 (1)	Unknown	1	Ecfaeca_acuI	Test	999	-1	0	Flag	0.05	999	999	0
S016-A09	Clostridium butyricum DSM 10702 (1)	Unknown	1	Ecfaeca_acuI	Test	999	-1	0	Flag	0.05	999	999	0
S025-A09	Clostridium tyrobutyricum FAM 1550 (1)	Unknown	1	Ecfaeca_acuI	Test	999	-1	0	Flag	0.05	999	999	0
S026-A09	Enterococcus faecium DSM 20477 (1)	Unknown	1	Ecfaeca_acuI	Test	999	-1	0	Flag	0.05	999	999	0
S027-A09	Lactobacillus coryniformis FAM 20761 (1)	Unknown	1	Ecfaeca_acuI	Test	999	-1	0	Flag	0.05	999	999	0
S030-A09	Lactobacillus plantarum DSM 20174 (1)	Unknown	1	Ecfaeca_acuI	Test	999	-1	0	Flag	0.05	999	999	0
S029-A09	Lactobacillus parabuchneri FAM 21731 (1)	Unknown	1	Ecfaeca_acuI	Test	999	-1	0	Flag	0.05	999	999	0
S028-A09	Lactobacillus delbrueckii DSM 20072 (1)	Unknown	1	Ecfaeca_acuI	Test	999	-1	0	Flag	0.05	999	999	0
S037-A09	Lactobacillus sakei DSM 20017 (1)	Unknown	1	Ecfaeca_acuI	Test	999	-1	0	Flag	0.05	999	999	0
S038-A09	Leuconostoc mesenteroides DSM 20484 (1)	Unknown	1	Ecfaeca_acuI	Test	999	-1	0	Flag	0.05	999	999	0
S039-A09	Pediococcus pentosaceus DSM 20280 (1)	Unknown	1	Ecfaeca_acuI	Test	999	-1	0	Flag	0.05	999	999	0
S042-A09	Std_24 (10^3 c/ul) (1)	Standard	1000	Ecfaeca_acuI	Test	24.9731545322547	2379.39968989927	0.98	Pass	0.05	73.6642589749119	999	1
S041-A09	Clostridium sporogenes DSM 795 (1)	Unknown	1	Ecfaeca_acuI	Test	999	-1	0	Flag	0.05	999	999	0
S040-A09	Leuconostoc carnosum DSM 5576 (1)	Unknown	1	Ecfaeca_acuI	Test	999	-1	0	Flag	0.05	999	999	0
S049-A09	Clostridium tyrobutyricum FAM 22550 (1)	Unknown	1	Ecfaeca_acuI	Test	999	-1	0	Flag	0.05	999	999	0
S050-A09	Enterococcus faecium FAM 1711 (1)	Unknown	1	Ecfaeca_acuI	Test	999	-1	0	Flag	0.05	999	999	0
S051-A09	Lactobacillus coryniformis DSM 20001 (1)	Unknown	1	Ecfaeca_acuI	Test	999	-1	0	Flag	0.05	999	999	0
S054-A09	Lactobacillus plantarum ATCC 8014 (1)	Unknown	1	Ecfaeca_acuI	Test	999	-1	0	Flag	0.05	999	999	0
S053-A09	Lactobacillus parabuchneri FAM 21823 (1)	Unknown	1	Ecfaeca_acuI	Test	999	-1	0	Flag	0.05	999	999	0
S052-A09	Lactobacillus fermentum DSM 20052 (1)	Unknown	1	Ecfaeca_acuI	Test	999	-1	0	Flag	0.05	999	999	0
S061-A09	Lactococcus lactis subsp. cremoris DSM 20069 (1)	Unknown	1	Ecfaeca_acuI	Test	999	-1	0	Flag	0.05	999	999	0
S062-A09	Leuconostoc mesenteroides DSM 20343 (1)	Unknown	1	Ecfaeca_acuI	Test	999	-1	0	Flag	0.05	999	999	0
S063-A09	Propionibacterium freudenreichii DSM 20271 (1)	Unknown	1	Ecfaeca_acuI	Test	999	-1	0	Flag	0.05	999	999	0
S066-A09	0 Mock Fail	Unknown	1	Ecfaeca_acuI	Test	23.9202412243937	4684.79998072796	0.78	Pass	0.05	74.7764725456285	999	1
S065-A09	Lactobacillus buchneri DSM 20057 (1)	Unknown	1	Ecfaeca_acuI	Test	999	-1	0	Flag	0.05	999	999	0
S064-A09	Leuconostoc lactis DSM 20202 (1)	Unknown	1	Ecfaeca_acuI	Test	999	-1	0	Flag	0.05	999	999	0
S073-A09	Enterococcus durans DSM 20633 (1)	Unknown	1	Ecfaeca_acuI	Test	999	-1	0	Flag	0.05	999	999	0
S074-A09	Enterococcus faecium FAM 19316 (1)	Unknown	1	Ecfaeca_acuI	Test	999	-1	0	Flag	0.05	999	999	0
S075-A09	Lactobacillus coryniformis DSM 20004 (1)	Unknown	1	Ecfaeca_acuI	Test	999	-1	0	Flag	0.05	999	999	0
S078-A09	Lactobacillus plantarum FAM 18858 (1)	Unknown	1	Ecfaeca_acuI	Test	999	-1	0	Flag	0.05	999	999	0
S077-A09	Lactobacillus paracasei DSM 5622 (1)	Unknown	1	Ecfaeca_acuI	Test	999	-1	0	Flag	0.05	999	999	0
S076-A09	Lactobacillus fermentum FAM 11660 (1)	Unknown	1	Ecfaeca_acuI	Test	999	-1	0	Flag	0.05	999	999	0
S085-A09	Lactococcus lactis subsp. cremoris FAM 17873 (1)	Unknown	1	Ecfaeca_acuI	Test	999	-1	0	Flag	0.05	999	999	0
S086-A09	Leuconostoc mesenteroides DSM 20241 (1)	Unknown	1	Ecfaeca_acuI	Test	999	-1	0	Flag	0.05	999	999	0
S087-A09	Propionibacterium freudenreichii FAM 15217.1 (1)	Unknown	1	Ecfaeca_acuI	Test	999	-1	0	Flag	0.05	999	999	0
S090-A09	1 Mock 10^5	Unknown	1	Ecfaeca_acuI	Test	20.6128719173491	39345.4630901636	0.84	Pass	0.05	73.6917941520119	999	1
S089-A09	Clostridium beijerinckii DSM 791 (1)	Unknown	1	Ecfaeca_acuI	Test	999	-1	0	Flag	0.05	999	999	0
S088-A09	Leuconostoc pseudomesenteroides DSM 20193 (1)	Unknown	1	Ecfaeca_acuI	Test	999	-1	0	Flag	0.05	999	999	0
S100-A09	Lactobacillus fermentum FAM 20347 (1)	Unknown	1	Ecfaeca_acuI	Test	999	-1	0	Flag	0.05	999	999	0
S101-A09	Lactobacillus paracasei FAM 18133.2 (1)	Unknown	1	Ecfaeca_acuI	Test	999	-1	0	Flag	0.05	999	999	0
S102-A09	Lactobacillus rhamnosus DSM 20021 (1)	Unknown	1	Ecfaeca_acuI	Test	999	-1	0	Flag	0.05	999	999	0
S099-A09	Lactobacillus curvatus DSM 20019 (1)	Unknown	1	Ecfaeca_acuI	Test	999	-1	0	Flag	0.05	999	999	0
S098-A09	Lactobacillus brevis DSM 20054 (1)	Unknown	1	Ecfaeca_acuI	Test	999	-1	0	Flag	0.05	999	999	0
S097-A09	Enterococcus durans FAM 19822 (1)	Unknown	1	Ecfaeca_acuI	Test	999	-1	0	Flag	0.05	999	999	0
S112-A09	Pediococcus stilesii DSM 18001 (1)	Unknown	1	Ecfaeca_acuI	Test	999	-1	0	Flag	0.05	999	999	0
S113-A09	Std_24 (10^8 c/ul) (1)	Standard	100000000	Ecfaeca_acuI	Test	8.23247363029264	113355981.934037	0.95	Pass	0.05	73.3514982676429	999	1
S114-A09	2 Mock 10^4	Unknown	1	Ecfaeca_acuI	Test	23.031122794585	8301.26437017963	0.91	Pass	0.05	73.6500445451563	999	1
S111-A09	Propionibacterium freudenreichii FAM 15346 (1)	Unknown	1	Ecfaeca_acuI	Test	999	-1	0	Flag	0.05	999	999	0
S110-A09	Pediococcus acidilactici DSM 20284 (1)	Unknown	1	Ecfaeca_acuI	Test	999	-1	0	Flag	0.05	999	999	0
S109-A09	Lactococcus lactis subsp. cremoris FAM 23216 (1)	Unknown	1	Ecfaeca_acuI	Test	999	-1	0	Flag	0.05	999	999	0
S124-A09	Lactobacillus helveticus DSM 20075 (1)	Unknown	1	Ecfaeca_acuI	Test	999	-1	0	Flag	0.05	999	999	0
S125-A09	Lactobacillus paracasei FAM 19331 (1)	Unknown	1	Ecfaeca_acuI	Test	999	-1	0	Flag	0.05	999	999	0
S126-A09	Lactobacillus rhamnosus FAM 19984 (1)	Unknown	1	Ecfaeca_acuI	Test	999	-1	0	Flag	0.05	999	999	0
S123-A09	Lactobacillus curvatus FAM 18731 (1)	Unknown	1	Ecfaeca_acuI	Test	999	-1	0	Flag	0.05	999	999	0
S122-A09	Lactobacillus brevis CCUG 33268 (1)	Unknown	1	Ecfaeca_acuI	Test	999	-1	0	Flag	0.05	999	999	0
S121-A09	Enterococcus durans FAM 22256 (1)	Unknown	1	Ecfaeca_acuI	Test	999	-1	0	Flag	0.05	999	999	0
S136-A09	Streptococcus salivarius DSM 20560 (1)	Unknown	1	Ecfaeca_acuI	Test	999	-1	0	Flag	0.05	999	999	0
S137-A09	Std_24 (10^7 c/ul) (1)	Standard	10000000	Ecfaeca_acuI	Test	11.700922069788	12168281.7258915	0.93	Pass	0.05	73.3936205601051	999	1
S138-A09	3 Mock 10^3	Unknown	1	Ecfaeca_acuI	Test	26.4589920832974	914.678354201847	0.94	Pass	0.05	73.633628049106	999	1
S135-A09	Streptococcus thermophilus DSM 20617 (1)	Unknown	1	Ecfaeca_acuI	Test	999	-1	0	Flag	0.05	999	999	0
S134-A09	Pediococcus acidilactici FAM 13881 (1)	Unknown	1	Ecfaeca_acuI	Test	999	-1	0	Flag	0.05	999	999	0
S133-A09	Lactococcus lactis subsp. lactis ATCC 19435 (1)	Unknown	1	Ecfaeca_acuI	Test	999	-1	0	Flag	0.05	999	999	0
S148-A09	Lactobacillus helveticus FAM 13019 (1)	Unknown	1	Ecfaeca_acuI	Test	999	-1	0	Flag	0.05	999	999	0
S149-A09	Lactobacillus paraplantarum DSM 10667 (1)	Unknown	1	Ecfaeca_acuI	Test	999	-1	0	Flag	0.05	999	999	0
S150-A09	Lactobacillus rhamnosus FAM 22674 (1)	Unknown	1	Ecfaeca_acuI	Test	999	-1	0	Flag	0.05	999	999	0
S147-A09	Lactobacillus curvatus FAM 18867 (1)	Unknown	1	Ecfaeca_acuI	Test	999	-1	0	Flag	0.05	999	999	0
S146-A09	Lactobacillus brevis CCUG 48612 (1)	Unknown	1	Ecfaeca_acuI	Test	999	-1	0	Flag	0.05	999	999	0
S145-A09	Enterococcus faecalis ATCC 19433 (1)	Unknown	1	Ecfaeca_acuI	Test	17.1882379147148	356341.532823912	0.77	Pass	0.05	73.5719910552038	999	1
S160-A09	Acidipropionibacterium acidipropionici DSM 4900 (1)	Unknown	1	Ecfaeca_acuI	Test	999	-1	0	Flag	0.05	999	999	0
S161-A09	Std_24 (10^6 c/ul) (1)	Standard	1000000	Ecfaeca_acuI	Test	15.4913805495668	1061774.59600512	0.93	Pass	0.05	73.602310809318	999	1
S162-A09	4 Mock 10^2	Unknown	1	Ecfaeca_acuI	Test	999	-1	0	Flag	0.05	999	999	0
S159-A09	Streptococcus thermophilus FAM 10792 (1)	Unknown	1	Ecfaeca_acuI	Test	999	-1	0	Flag	0.05	999	999	0
S158-A09	Pediococcus acidilactici FAM 19158 (1)	Unknown	1	Ecfaeca_acuI	Test	999	-1	0	Flag	0.05	999	999	0
S157-A09	Lactococcus lactis subsp. lactis FAM 17950 (1)	Unknown	1	Ecfaeca_acuI	Test	999	-1	0	Flag	0.05	999	999	0
S172-A09	Lactobacillus helveticus FAM 19190 (1)	Unknown	1	Ecfaeca_acuI	Test	999	-1	0	Flag	0.05	999	999	0
S173-A09	Lactobacillus paraplantarum DSM 10641 (1)	Unknown	1	Ecfaeca_acuI	Test	999	-1	0	Flag	0.05	999	999	0
S174-A09	Lactobacillus sakei FAM 14960 (1)	Unknown	1	Ecfaeca_acuI	Test	999	-1	0	Flag	0.05	999	999	0
S171-A09	Lactobacillus delbrueckii DSM 20081 (1)	Unknown	1	Ecfaeca_acuI	Test	999	-1	0	Flag	0.05	999	999	0
S170-A09	Lactobacillus casei ATCC 393 (1)	Unknown	1	Ecfaeca_acuI	Test	999	-1	0	Flag	0.05	999	999	0
S169-A09	Enterococcus faecalis FAM 22123 (1)	Unknown	1	Ecfaeca_acuI	Test	16.306949215766	628248.866596132	0.87	Pass	0.05	74.0277568175739	999	1
S184-A09	Acidipropionibacterium jensenii DSM 20535 (1)	Unknown	1	Ecfaeca_acuI	Test	999	-1	0	Flag	0.05	999	999	0
S185-A09	Std_24 (10^5 c/ul) (1)	Standard	100000	Ecfaeca_acuI	Test	19.0958784266513	104423.87466962	0.9	Pass	0.05	73.8554365599878	999	1
S186-A09	NTC (TE) (1)	NTC	1	Ecfaeca_acuI	Test	999	-1	0	Flag	0.05	999	999	0
S183-A09	Streptococcus thermophilus FAM 21476 (1)	Unknown	1	Ecfaeca_acuI	Test	999	-1	0	Flag	0.05	999	999	0
S182-A09	Pediococcus pentosaceus DSM 20336 (1)	Unknown	1	Ecfaeca_acuI	Test	999	-1	0	Flag	0.05	999	999	0
S181-A09	Lactococcus lactis subsp. lactis FAM 23201 (1)	Unknown	1	Ecfaeca_acuI	Test	999	-1	0	Flag	0.05	999	999	0
S012-A09	Lactobacillus paraplantarum FAM 18197 (2)	Unknown	1	Ecfaeca_acuI	Test	999	-1	0	Flag	0.05	999	999	0
S011-A09	Lactobacillus parabuchneri DSM 5707 (2)	Unknown	1	Ecfaeca_acuI	Test	999	-1	0	Flag	0.05	999	999	0
S010-A09	Lactobacillus delbrueckii DSM 20074 (2)	Unknown	1	Ecfaeca_acuI	Test	999	-1	0	Flag	0.05	999	999	0
S007-A09	Clostridium tyrobutyricum DSM 2637 (2)	Unknown	1	Ecfaeca_acuI	Test	999	-1	0	Flag	0.05	999	999	0
S008-A09	Enterococcus faecalis DSM 20376 (2)	Unknown	1	Ecfaeca_acuI	Test	17.1185979696576	372671.746376327	0.86	Pass	0.05	73.68357168129	999	1
S009-A09	Lactobacillus casei FAM 20446 (2)	Unknown	1	Ecfaeca_acuI	Test	999	-1	0	Flag	0.05	999	999	0
S024-A09	Std_24 (10^4 c/ul) (2)	Standard	10000	Ecfaeca_acuI	Test	23.0547557855933	8175.98896921688	0.91	Pass	0.05	73.422662087966	999	1
S023-A09	Acidipropionibacterium thoenii DSM 20276 (2)	Unknown	1	Ecfaeca_acuI	Test	999	-1	0	Flag	0.05	999	999	0
S022-A09	Clostridium butyricum DSM 10702 (2)	Unknown	1	Ecfaeca_acuI	Test	999	-1	0	Flag	0.05	999	999	0
S019-A09	Lactobacillus sakei DSM 15831 (2)	Unknown	1	Ecfaeca_acuI	Test	999	-1	0	Flag	0.05	999	999	0
S020-A09	Leuconostoc mesenteroides DSM 20346 (2)	Unknown	1	Ecfaeca_acuI	Test	999	-1	0	Flag	0.05	999	999	0
S021-A09	Pediococcus pentosaceus DSM 20333 (2)	Unknown	1	Ecfaeca_acuI	Test	999	-1	0	Flag	0.05	999	999	0
S036-A09	Lactobacillus plantarum DSM 20174 (2)	Unknown	1	Ecfaeca_acuI	Test	999	-1	0	Flag	0.05	999	999	0
S035-A09	Lactobacillus parabuchneri FAM 21731 (2)	Unknown	1	Ecfaeca_acuI	Test	999	-1	0	Flag	0.05	999	999	0
S034-A09	Lactobacillus delbrueckii DSM 20072 (2)	Unknown	1	Ecfaeca_acuI	Test	999	-1	0	Flag	0.05	999	999	0
S031-A09	Clostridium tyrobutyricum FAM 1550 (2)	Unknown	1	Ecfaeca_acuI	Test	999	-1	0	Flag	0.05	999	999	0
S032-A09	Enterococcus faecium DSM 20477 (2)	Unknown	1	Ecfaeca_acuI	Test	27.563475801818	449.400998593899	0.91	Pass	0.05	73.3734266439104	999	1
S033-A09	Lactobacillus coryniformis FAM 20761 (2)	Unknown	1	Ecfaeca_acuI	Test	999	-1	0	Flag	0.05	999	999	0
S048-A09	Std_24 (10^3 c/ul) (2)	Standard	1000	Ecfaeca_acuI	Test	25.7092609855041	1481.73834780175	0.96	Pass	0.05	73.3665916919843	999	1
S047-A09	Clostridium sporogenes DSM 795 (2)	Unknown	1	Ecfaeca_acuI	Test	999	-1	0	Flag	0.05	999	999	0
S046-A09	Leuconostoc carnosum DSM 5576 (2)	Unknown	1	Ecfaeca_acuI	Test	999	-1	0	Flag	0.05	999	999	0
S043-A09	Lactobacillus sakei DSM 20017 (2)	Unknown	1	Ecfaeca_acuI	Test	999	-1	0	Flag	0.05	999	999	0
S044-A09	Leuconostoc mesenteroides DSM 20484 (2)	Unknown	1	Ecfaeca_acuI	Test	999	-1	0	Flag	0.05	999	999	0
S045-A09	Pediococcus pentosaceus DSM 20280 (2)	Unknown	1	Ecfaeca_acuI	Test	999	-1	0	Flag	0.05	999	999	0
S060-A09	Lactobacillus plantarum ATCC 8014 (2)	Unknown	1	Ecfaeca_acuI	Test	999	-1	0	Flag	0.05	999	999	0
S059-A09	Lactobacillus parabuchneri FAM 21823 (2)	Unknown	1	Ecfaeca_acuI	Test	999	-1	0	Flag	0.05	999	999	0
S058-A09	Lactobacillus fermentum DSM 20052 (2)	Unknown	1	Ecfaeca_acuI	Test	999	-1	0	Flag	0.05	999	999	0
S055-A09	Clostridium tyrobutyricum FAM 22550 (2)	Unknown	1	Ecfaeca_acuI	Test	999	-1	0	Flag	0.05	999	999	0
S056-A09	Enterococcus faecium FAM 1711 (2)	Unknown	1	Ecfaeca_acuI	Test	999	-1	0	Flag	0.05	999	999	0
S057-A09	Lactobacillus coryniformis DSM 20001 (2)	Unknown	1	Ecfaeca_acuI	Test	999	-1	0	Flag	0.05	999	999	0
S072-A09	5 Mock 10^4 (preamp)	Unknown	1	Ecfaeca_acuI	Test	14.4622484038842	2058783.26795576	0.97	Pass	0.05	74.1611034770147	999	1
S071-A09	Lactobacillus buchneri DSM 20057 (2)	Unknown	1	Ecfaeca_acuI	Test	999	-1	0	Flag	0.05	999	999	0
S070-A09	Leuconostoc lactis DSM 20202 (2)	Unknown	1	Ecfaeca_acuI	Test	999	-1	0	Flag	0.05	999	999	0
S067-A09	Lactococcus lactis subsp. cremoris DSM 20069 (2)	Unknown	1	Ecfaeca_acuI	Test	999	-1	0	Flag	0.05	999	999	0
S068-A09	Leuconostoc mesenteroides DSM 20343 (2)	Unknown	1	Ecfaeca_acuI	Test	999	-1	0	Flag	0.05	999	999	0
S069-A09	Propionibacterium freudenreichii DSM 20271 (2)	Unknown	1	Ecfaeca_acuI	Test	999	-1	0	Flag	0.05	999	999	0
S084-A09	Lactobacillus plantarum FAM 18858 (2)	Unknown	1	Ecfaeca_acuI	Test	999	-1	0	Flag	0.05	999	999	0
S083-A09	Lactobacillus paracasei DSM 5622 (2)	Unknown	1	Ecfaeca_acuI	Test	999	-1	0	Flag	0.05	999	999	0
S082-A09	Lactobacillus fermentum FAM 11660 (2)	Unknown	1	Ecfaeca_acuI	Test	999	-1	0	Flag	0.05	999	999	0
S079-A09	Enterococcus durans DSM 20633 (2)	Unknown	1	Ecfaeca_acuI	Test	999	-1	0	Flag	0.05	999	999	0
S080-A09	Enterococcus faecium FAM 19316 (2)	Unknown	1	Ecfaeca_acuI	Test	999	-1	0	Flag	0.05	999	999	0
S081-A09	Lactobacillus coryniformis DSM 20004 (2)	Unknown	1	Ecfaeca_acuI	Test	999	-1	0	Flag	0.05	999	999	0
S096-A09	6 Mock 10^3 (preamp)	Unknown	1	Ecfaeca_acuI	Test	18.4139689440749	161938.834006945	0.93	Pass	0.05	74.1033666908617	999	1
S095-A09	Clostridium beijerinckii DSM 791 (2)	Unknown	1	Ecfaeca_acuI	Test	999	-1	0	Flag	0.05	999	999	0
S094-A09	Leuconostoc pseudomesenteroides DSM 20193 (2)	Unknown	1	Ecfaeca_acuI	Test	999	-1	0	Flag	0.05	999	999	0
S091-A09	Lactococcus lactis subsp. cremoris FAM 17873 (2)	Unknown	1	Ecfaeca_acuI	Test	999	-1	0	Flag	0.05	999	999	0
S092-A09	Leuconostoc mesenteroides DSM 20241 (2)	Unknown	1	Ecfaeca_acuI	Test	999	-1	0	Flag	0.05	999	999	0
S093-A09	Propionibacterium freudenreichii FAM 15217.1 (2)	Unknown	1	Ecfaeca_acuI	Test	999	-1	0	Flag	0.05	999	999	0
S105-A09	Lactobacillus curvatus DSM 20019 (2)	Unknown	1	Ecfaeca_acuI	Test	999	-1	0	Flag	0.05	999	999	0
S104-A09	Lactobacillus brevis DSM 20054 (2)	Unknown	1	Ecfaeca_acuI	Test	999	-1	0	Flag	0.05	999	999	0
S103-A09	Enterococcus durans FAM 19822 (2)	Unknown	1	Ecfaeca_acuI	Test	999	-1	0	Flag	0.05	999	999	0
S106-A09	Lactobacillus fermentum FAM 20347 (2)	Unknown	1	Ecfaeca_acuI	Test	999	-1	0	Flag	0.05	999	999	0
S107-A09	Lactobacillus paracasei FAM 18133.2 (2)	Unknown	1	Ecfaeca_acuI	Test	999	-1	0	Flag	0.05	999	999	0
S108-A09	Lactobacillus rhamnosus DSM 20021 (2)	Unknown	1	Ecfaeca_acuI	Test	999	-1	0	Flag	0.05	999	999	0
S117-A09	Propionibacterium freudenreichii FAM 15346 (2)	Unknown	1	Ecfaeca_acuI	Test	999	-1	0	Flag	0.05	999	999	0
S116-A09	Pediococcus acidilactici DSM 20284 (2)	Unknown	1	Ecfaeca_acuI	Test	999	-1	0	Flag	0.05	999	999	0
S115-A09	Lactococcus lactis subsp. cremoris FAM 23216 (2)	Unknown	1	Ecfaeca_acuI	Test	999	-1	0	Flag	0.05	999	999	0
S118-A09	Pediococcus stilesii DSM 18001 (2)	Unknown	1	Ecfaeca_acuI	Test	999	-1	0	Flag	0.05	999	999	0
S119-A09	Std_24 (10^8 c/ul) (2)	Standard	100000000	Ecfaeca_acuI	Test	8.42701537762662	100018917.218691	0.93	Pass	0.05	73.2265394561609	999	1
S120-A09	7 Mock 10^2 (preamp)	Unknown	1	Ecfaeca_acuI	Test	21.5774401156716	21152.3177172119	0.94	Pass	0.05	74.2306976271588	999	1
S129-A09	Lactobacillus curvatus FAM 18731 (2)	Unknown	1	Ecfaeca_acuI	Test	999	-1	0	Flag	0.05	999	999	0
S128-A09	Lactobacillus brevis CCUG 33268 (2)	Unknown	1	Ecfaeca_acuI	Test	999	-1	0	Flag	0.05	999	999	0
S127-A09	Enterococcus durans FAM 22256 (2)	Unknown	1	Ecfaeca_acuI	Test	999	-1	0	Flag	0.05	999	999	0
S130-A09	Lactobacillus helveticus DSM 20075 (2)	Unknown	1	Ecfaeca_acuI	Test	999	-1	0	Flag	0.05	999	999	0
S131-A09	Lactobacillus paracasei FAM 19331 (2)	Unknown	1	Ecfaeca_acuI	Test	999	-1	0	Flag	0.05	999	999	0
S132-A09	Lactobacillus rhamnosus FAM 19984 (2)	Unknown	1	Ecfaeca_acuI	Test	999	-1	0	Flag	0.05	999	999	0
S141-A09	Streptococcus thermophilus DSM 20617 (2)	Unknown	1	Ecfaeca_acuI	Test	999	-1	0	Flag	0.05	999	999	0
S140-A09	Pediococcus acidilactici FAM 13881 (2)	Unknown	1	Ecfaeca_acuI	Test	999	-1	0	Flag	0.05	999	999	0
S139-A09	Lactococcus lactis subsp. lactis ATCC 19435 (2)	Unknown	1	Ecfaeca_acuI	Test	999	-1	0	Flag	0.05	999	999	0
S142-A09	Streptococcus salivarius DSM 20560 (2)	Unknown	1	Ecfaeca_acuI	Test	999	-1	0	Flag	0.05	999	999	0
S143-A09	Std_24 (10^7 c/ul) (2)	Standard	10000000	Ecfaeca_acuI	Test	12.3129555566149	8207370.48518299	0.87	Pass	0.05	73.1436381150534	999	1
S144-A09	8 Mock 10^1 (preamp)	Unknown	1	Ecfaeca_acuI	Test	26.1137092053657	1142.22969950221	0.94	Pass	0.05	74.2230754531501	999	1
S153-A09	Lactobacillus curvatus FAM 18867 (2)	Unknown	1	Ecfaeca_acuI	Test	999	-1	0	Flag	0.05	999	999	0
S152-A09	Lactobacillus brevis CCUG 48612 (2)	Unknown	1	Ecfaeca_acuI	Test	999	-1	0	Flag	0.05	999	999	0
S151-A09	Enterococcus faecalis ATCC 19433 (2)	Unknown	1	Ecfaeca_acuI	Test	18.1848065738773	187666.869336941	0.85	Pass	0.05	73.4037596740133	999	1
S154-A09	Lactobacillus helveticus FAM 13019 (2)	Unknown	1	Ecfaeca_acuI	Test	999	-1	0	Flag	0.05	999	999	0
S155-A09	Lactobacillus paraplantarum DSM 10667 (2)	Unknown	1	Ecfaeca_acuI	Test	999	-1	0	Flag	0.05	999	999	0
S156-A09	Lactobacillus rhamnosus FAM 22674 (2)	Unknown	1	Ecfaeca_acuI	Test	999	-1	0	Flag	0.05	999	999	0
S165-A09	Streptococcus thermophilus FAM 10792 (2)	Unknown	1	Ecfaeca_acuI	Test	999	-1	0	Flag	0.05	999	999	0
S164-A09	Pediococcus acidilactici FAM 19158 (2)	Unknown	1	Ecfaeca_acuI	Test	999	-1	0	Flag	0.05	999	999	0
S163-A09	Lactococcus lactis subsp. lactis FAM 17950 (2)	Unknown	1	Ecfaeca_acuI	Test	999	-1	0	Flag	0.05	999	999	0
S166-A09	Acidipropionibacterium acidipropionici DSM 4900 (2)	Unknown	1	Ecfaeca_acuI	Test	999	-1	0	Flag	0.05	999	999	0
S167-A09	Std_24 (10^6 c/ul) (2)	Standard	1000000	Ecfaeca_acuI	Test	16.326947507483	620216.673739758	0.9	Pass	0.05	73.2540754397343	999	1
S168-A09	9 Mock NTC (preamp)	Unknown	1	Ecfaeca_acuI	Test	999	-1	0	Flag	0.05	999	999	0
S177-A09	Lactobacillus delbrueckii DSM 20081 (2)	Unknown	1	Ecfaeca_acuI	Test	999	-1	0	Flag	0.05	999	999	0
S176-A09	Lactobacillus casei ATCC 393 (2)	Unknown	1	Ecfaeca_acuI	Test	999	-1	0	Flag	0.05	999	999	0
S175-A09	Enterococcus faecalis FAM 22123 (2)	Unknown	1	Ecfaeca_acuI	Test	17.225085494691	347992.465924009	0.88	Pass	0.05	73.4336818805375	999	1
S178-A09	Lactobacillus helveticus FAM 19190 (2)	Unknown	1	Ecfaeca_acuI	Test	999	-1	0	Flag	0.05	999	999	0
S179-A09	Lactobacillus paraplantarum DSM 10641 (2)	Unknown	1	Ecfaeca_acuI	Test	999	-1	0	Flag	0.05	999	999	0
S180-A09	Lactobacillus sakei FAM 14960 (2)	Unknown	1	Ecfaeca_acuI	Test	999	-1	0	Flag	0.05	999	999	0
S189-A09	Streptococcus thermophilus FAM 21476 (2)	Unknown	1	Ecfaeca_acuI	Test	999	-1	0	Flag	0.05	999	999	0
S188-A09	Pediococcus pentosaceus DSM 20336 (2)	Unknown	1	Ecfaeca_acuI	Test	999	-1	0	Flag	0.05	999	999	0
S187-A09	Lactococcus lactis subsp. lactis FAM 23201 (2)	Unknown	1	Ecfaeca_acuI	Test	999	-1	0	Flag	0.05	999	999	0
S190-A09	Acidipropionibacterium jensenii DSM 20535 (2)	Unknown	1	Ecfaeca_acuI	Test	999	-1	0	Flag	0.05	999	999	0
S191-A09	Std_24 (10^5 c/ul) (2)	Standard	100000	Ecfaeca_acuI	Test	20.393419533038	45312.4898389864	0.8	Pass	0.05	73.4564794905691	999	1
S192-A09	NTC (TE) (2)	NTC	1	Ecfaeca_acuI	Test	999	-1	0	Flag	0.05	999	999	0
S001-A18	Clostridium tyrobutyricum DSM 2637 (1)	Unknown	1	Lbcasei_g4591	Test	999	-1	0	Flag	0.05	999	999	0
S002-A18	Enterococcus faecalis DSM 20376 (1)	Unknown	1	Lbcasei_g4591	Test	999	-1	0	Flag	0.05	999	999	0
S003-A18	Lactobacillus casei FAM 20446 (1)	Unknown	1	Lbcasei_g4591	Test	19.6631841619557	22516.6280623866	0.92	Pass	0.05	82.5968681553167	999	1
S006-A18	Lactobacillus paraplantarum FAM 18197 (1)	Unknown	1	Lbcasei_g4591	Test	999	-1	0	Flag	0.05	999	999	0
S005-A18	Lactobacillus parabuchneri DSM 5707 (1)	Unknown	1	Lbcasei_g4591	Test	999	-1	0	Flag	0.05	999	999	0
S004-A18	Lactobacillus delbrueckii DSM 20074 (1)	Unknown	1	Lbcasei_g4591	Test	999	-1	0	Flag	0.05	999	999	0
S013-A18	Lactobacillus sakei DSM 15831 (1)	Unknown	1	Lbcasei_g4591	Test	999	-1	0	Flag	0.05	999	999	0
S014-A18	Leuconostoc mesenteroides DSM 20346 (1)	Unknown	1	Lbcasei_g4591	Test	999	-1	0	Flag	0.05	999	999	0
S015-A18	Pediococcus pentosaceus DSM 20333 (1)	Unknown	1	Lbcasei_g4591	Test	999	-1	0	Flag	0.05	999	999	0
S018-A18	Std_24 (10^4 c/ul) (1)	Standard	10000	Lbcasei_g4591	Test	20.8256285968824	10349.0519495734	0.88	Pass	0.05	82.2995727818862	999	1
S017-A18	Acidipropionibacterium thoenii DSM 20276 (1)	Unknown	1	Lbcasei_g4591	Test	999	-1	0	Flag	0.05	999	999	0
S016-A18	Clostridium butyricum DSM 10702 (1)	Unknown	1	Lbcasei_g4591	Test	999	-1	0	Flag	0.05	999	999	0
S025-A18	Clostridium tyrobutyricum FAM 1550 (1)	Unknown	1	Lbcasei_g4591	Test	999	-1	0	Flag	0.05	999	999	0
S026-A18	Enterococcus faecium DSM 20477 (1)	Unknown	1	Lbcasei_g4591	Test	999	-1	0	Flag	0.05	999	999	0
S027-A18	Lactobacillus coryniformis FAM 20761 (1)	Unknown	1	Lbcasei_g4591	Test	999	-1	0	Flag	0.05	999	999	0
S030-A18	Lactobacillus plantarum DSM 20174 (1)	Unknown	1	Lbcasei_g4591	Test	999	-1	0	Flag	0.05	999	999	0
S029-A18	Lactobacillus parabuchneri FAM 21731 (1)	Unknown	1	Lbcasei_g4591	Test	999	-1	0	Flag	0.05	999	999	0
S028-A18	Lactobacillus delbrueckii DSM 20072 (1)	Unknown	1	Lbcasei_g4591	Test	999	-1	0	Flag	0.05	999	999	0
S037-A18	Lactobacillus sakei DSM 20017 (1)	Unknown	1	Lbcasei_g4591	Test	999	-1	0	Flag	0.05	999	999	0
S038-A18	Leuconostoc mesenteroides DSM 20484 (1)	Unknown	1	Lbcasei_g4591	Test	999	-1	0	Flag	0.05	999	999	0
S039-A18	Pediococcus pentosaceus DSM 20280 (1)	Unknown	1	Lbcasei_g4591	Test	999	-1	0	Flag	0.05	999	999	0
S042-A18	Std_24 (10^3 c/ul) (1)	Standard	1000	Lbcasei_g4591	Test	23.2893076434008	1992.44743362358	0.97	Pass	0.05	82.1206803947689	999	1
S041-A18	Clostridium sporogenes DSM 795 (1)	Unknown	1	Lbcasei_g4591	Test	999	-1	0	Flag	0.05	999	999	0
S040-A18	Leuconostoc carnosum DSM 5576 (1)	Unknown	1	Lbcasei_g4591	Test	999	-1	0	Flag	0.05	999	999	0
S049-A18	Clostridium tyrobutyricum FAM 22550 (1)	Unknown	1	Lbcasei_g4591	Test	999	-1	0	Flag	0.05	999	999	0
S050-A18	Enterococcus faecium FAM 1711 (1)	Unknown	1	Lbcasei_g4591	Test	999	-1	0	Flag	0.05	999	999	0
S051-A18	Lactobacillus coryniformis DSM 20001 (1)	Unknown	1	Lbcasei_g4591	Test	999	-1	0	Flag	0.05	999	999	0
S054-A18	Lactobacillus plantarum ATCC 8014 (1)	Unknown	1	Lbcasei_g4591	Test	999	-1	0	Flag	0.05	999	999	0
S053-A18	Lactobacillus parabuchneri FAM 21823 (1)	Unknown	1	Lbcasei_g4591	Test	999	-1	0	Flag	0.05	999	999	0
S052-A18	Lactobacillus fermentum DSM 20052 (1)	Unknown	1	Lbcasei_g4591	Test	999	-1	0	Flag	0.05	999	999	0
S061-A18	Lactococcus lactis subsp. cremoris DSM 20069 (1)	Unknown	1	Lbcasei_g4591	Test	999	-1	0	Flag	0.05	999	999	0
S062-A18	Leuconostoc mesenteroides DSM 20343 (1)	Unknown	1	Lbcasei_g4591	Test	999	-1	0	Flag	0.05	999	999	0
S063-A18	Propionibacterium freudenreichii DSM 20271 (1)	Unknown	1	Lbcasei_g4591	Test	999	-1	0	Flag	0.05	999	999	0
S066-A18	0 Mock Fail	Unknown	1	Lbcasei_g4591	Test	21.9974806328641	4726.78205983221	0.85	Pass	0.05	83.243216239857	999	1
S065-A18	Lactobacillus buchneri DSM 20057 (1)	Unknown	1	Lbcasei_g4591	Test	999	-1	0	Flag	0.05	999	999	0
S064-A18	Leuconostoc lactis DSM 20202 (1)	Unknown	1	Lbcasei_g4591	Test	999	-1	0	Flag	0.05	999	999	0
S073-A18	Enterococcus durans DSM 20633 (1)	Unknown	1	Lbcasei_g4591	Test	999	-1	0	Flag	0.05	999	999	0
S074-A18	Enterococcus faecium FAM 19316 (1)	Unknown	1	Lbcasei_g4591	Test	999	-1	0	Flag	0.05	999	999	0
S075-A18	Lactobacillus coryniformis DSM 20004 (1)	Unknown	1	Lbcasei_g4591	Test	999	-1	0	Flag	0.05	999	999	0
S078-A18	Lactobacillus plantarum FAM 18858 (1)	Unknown	1	Lbcasei_g4591	Test	999	-1	0	Flag	0.05	999	999	0
S077-A18	Lactobacillus paracasei DSM 5622 (1)	Unknown	1	Lbcasei_g4591	Test	999	-1	0	Flag	0.05	999	999	0
S076-A18	Lactobacillus fermentum FAM 11660 (1)	Unknown	1	Lbcasei_g4591	Test	999	-1	0	Flag	0.05	999	999	0
S085-A18	Lactococcus lactis subsp. cremoris FAM 17873 (1)	Unknown	1	Lbcasei_g4591	Test	999	-1	0	Flag	0.05	999	999	0
S086-A18	Leuconostoc mesenteroides DSM 20241 (1)	Unknown	1	Lbcasei_g4591	Test	999	-1	0	Flag	0.05	999	999	0
S087-A18	Propionibacterium freudenreichii FAM 15217.1 (1)	Unknown	1	Lbcasei_g4591	Test	999	-1	0	Flag	0.05	999	999	0
S090-A18	1 Mock 10^5	Unknown	1	Lbcasei_g4591	Test	18.5170049902935	48459.8766055729	0.94	Pass	0.05	82.201414955159	999	1
S089-A18	Clostridium beijerinckii DSM 791 (1)	Unknown	1	Lbcasei_g4591	Test	999	-1	0	Flag	0.05	999	999	0
S088-A18	Leuconostoc pseudomesenteroides DSM 20193 (1)	Unknown	1	Lbcasei_g4591	Test	999	-1	0	Flag	0.05	999	999	0
S100-A18	Lactobacillus fermentum FAM 20347 (1)	Unknown	1	Lbcasei_g4591	Test	999	-1	0	Flag	0.05	999	999	0
S101-A18	Lactobacillus paracasei FAM 18133.2 (1)	Unknown	1	Lbcasei_g4591	Test	999	-1	0	Flag	0.05	999	999	0
S102-A18	Lactobacillus rhamnosus DSM 20021 (1)	Unknown	1	Lbcasei_g4591	Test	999	-1	0	Flag	0.05	999	999	0
S099-A18	Lactobacillus curvatus DSM 20019 (1)	Unknown	1	Lbcasei_g4591	Test	999	-1	0	Flag	0.05	999	999	0
S098-A18	Lactobacillus brevis DSM 20054 (1)	Unknown	1	Lbcasei_g4591	Test	999	-1	0	Flag	0.05	999	999	0
S097-A18	Enterococcus durans FAM 19822 (1)	Unknown	1	Lbcasei_g4591	Test	999	-1	0	Flag	0.05	999	999	0
S112-A18	Pediococcus stilesii DSM 18001 (1)	Unknown	1	Lbcasei_g4591	Test	999	-1	0	Flag	0.05	999	999	0
S113-A18	Std_24 (10^8 c/ul) (1)	Standard	100000000	Lbcasei_g4591	Test	7.16781307027612	95823056.6757222	0.98	Pass	0.05	82.0170304151463	999	1
S114-A18	2 Mock 10^4	Unknown	1	Lbcasei_g4591	Test	21.6125691853935	6114.39427549004	0.94	Pass	0.05	82.1124212475805	999	1
S111-A18	Propionibacterium freudenreichii FAM 15346 (1)	Unknown	1	Lbcasei_g4591	Test	999	-1	0	Flag	0.05	999	999	0
S110-A18	Pediococcus acidilactici DSM 20284 (1)	Unknown	1	Lbcasei_g4591	Test	999	-1	0	Flag	0.05	999	999	0
S109-A18	Lactococcus lactis subsp. cremoris FAM 23216 (1)	Unknown	1	Lbcasei_g4591	Test	999	-1	0	Flag	0.05	999	999	0
S124-A18	Lactobacillus helveticus DSM 20075 (1)	Unknown	1	Lbcasei_g4591	Test	999	-1	0	Flag	0.05	999	999	0
S125-A18	Lactobacillus paracasei FAM 19331 (1)	Unknown	1	Lbcasei_g4591	Test	999	-1	0	Flag	0.05	999	999	0
S126-A18	Lactobacillus rhamnosus FAM 19984 (1)	Unknown	1	Lbcasei_g4591	Test	999	-1	0	Flag	0.05	999	999	0
S123-A18	Lactobacillus curvatus FAM 18731 (1)	Unknown	1	Lbcasei_g4591	Test	999	-1	0	Flag	0.05	999	999	0
S122-A18	Lactobacillus brevis CCUG 33268 (1)	Unknown	1	Lbcasei_g4591	Test	999	-1	0	Flag	0.05	999	999	0
S121-A18	Enterococcus durans FAM 22256 (1)	Unknown	1	Lbcasei_g4591	Test	999	-1	0	Flag	0.05	999	999	0
S136-A18	Streptococcus salivarius DSM 20560 (1)	Unknown	1	Lbcasei_g4591	Test	999	-1	0	Flag	0.05	999	999	0
S137-A18	Std_24 (10^7 c/ul) (1)	Standard	10000000	Lbcasei_g4591	Test	10.4720391930659	10515756.976296	0.98	Pass	0.05	82.0532508394752	999	1
S138-A18	3 Mock 10^3	Unknown	1	Lbcasei_g4591	Test	24.5901054248799	834.83919570911	0.88	Pass	0.05	82.1140792179153	999	1
S135-A18	Streptococcus thermophilus DSM 20617 (1)	Unknown	1	Lbcasei_g4591	Test	999	-1	0	Flag	0.05	999	999	0
S134-A18	Pediococcus acidilactici FAM 13881 (1)	Unknown	1	Lbcasei_g4591	Test	999	-1	0	Flag	0.05	999	999	0
S133-A18	Lactococcus lactis subsp. lactis ATCC 19435 (1)	Unknown	1	Lbcasei_g4591	Test	999	-1	0	Flag	0.05	999	999	0
S148-A18	Lactobacillus helveticus FAM 13019 (1)	Unknown	1	Lbcasei_g4591	Test	999	-1	0	Flag	0.05	999	999	0
S149-A18	Lactobacillus paraplantarum DSM 10667 (1)	Unknown	1	Lbcasei_g4591	Test	26.9577121772242	171.39214770985	0	Flag	0.05	999	999	0
S150-A18	Lactobacillus rhamnosus FAM 22674 (1)	Unknown	1	Lbcasei_g4591	Test	999	-1	0	Flag	0.05	999	999	0
S147-A18	Lactobacillus curvatus FAM 18867 (1)	Unknown	1	Lbcasei_g4591	Test	999	-1	0	Flag	0.05	999	999	0
S146-A18	Lactobacillus brevis CCUG 48612 (1)	Unknown	1	Lbcasei_g4591	Test	999	-1	0	Flag	0.05	999	999	0
S145-A18	Enterococcus faecalis ATCC 19433 (1)	Unknown	1	Lbcasei_g4591	Test	999	-1	0	Flag	0.05	999	999	0
S160-A18	Acidipropionibacterium acidipropionici DSM 4900 (1)	Unknown	1	Lbcasei_g4591	Test	999	-1	0	Flag	0.05	999	999	0
S161-A18	Std_24 (10^6 c/ul) (1)	Standard	1000000	Lbcasei_g4591	Test	14.0428802932197	965560.382494399	0.98	Pass	0.05	82.1730828581084	999	1
S162-A18	4 Mock 10^2	Unknown	1	Lbcasei_g4591	Test	999	-1	0	Flag	0.05	999	999	0
S159-A18	Streptococcus thermophilus FAM 10792 (1)	Unknown	1	Lbcasei_g4591	Test	999	-1	0	Flag	0.05	999	999	0
S158-A18	Pediococcus acidilactici FAM 19158 (1)	Unknown	1	Lbcasei_g4591	Test	999	-1	0	Flag	0.05	999	999	0
S157-A18	Lactococcus lactis subsp. lactis FAM 17950 (1)	Unknown	1	Lbcasei_g4591	Test	999	-1	0	Flag	0.05	999	999	0
S172-A18	Lactobacillus helveticus FAM 19190 (1)	Unknown	1	Lbcasei_g4591	Test	999	-1	0	Flag	0.05	999	999	0
S173-A18	Lactobacillus paraplantarum DSM 10641 (1)	Unknown	1	Lbcasei_g4591	Test	999	-1	0	Flag	0.05	999	999	0
S174-A18	Lactobacillus sakei FAM 14960 (1)	Unknown	1	Lbcasei_g4591	Test	999	-1	0	Flag	0.05	999	999	0
S171-A18	Lactobacillus delbrueckii DSM 20081 (1)	Unknown	1	Lbcasei_g4591	Test	999	-1	0	Flag	0.05	999	999	0
S170-A18	Lactobacillus casei ATCC 393 (1)	Unknown	1	Lbcasei_g4591	Test	14.3823885318819	769445.383242738	0.97	Pass	0.05	82.5893590462735	999	1
S169-A18	Enterococcus faecalis FAM 22123 (1)	Unknown	1	Lbcasei_g4591	Test	999	-1	0	Flag	0.05	999	999	0
S184-A18	Acidipropionibacterium jensenii DSM 20535 (1)	Unknown	1	Lbcasei_g4591	Test	999	-1	0	Flag	0.05	999	999	0
S185-A18	Std_24 (10^5 c/ul) (1)	Standard	100000	Lbcasei_g4591	Test	17.6714955957687	85298.082728958	0.97	Pass	0.05	82.5956349135255	999	1
S186-A18	NTC (TE) (1)	NTC	1	Lbcasei_g4591	Test	999	-1	0	Flag	0.05	999	999	0
S183-A18	Streptococcus thermophilus FAM 21476 (1)	Unknown	1	Lbcasei_g4591	Test	999	-1	0	Flag	0.05	999	999	0
S182-A18	Pediococcus pentosaceus DSM 20336 (1)	Unknown	1	Lbcasei_g4591	Test	999	-1	0	Flag	0.05	999	999	0
S181-A18	Lactococcus lactis subsp. lactis FAM 23201 (1)	Unknown	1	Lbcasei_g4591	Test	999	-1	0	Flag	0.05	999	999	0
S012-A18	Lactobacillus paraplantarum FAM 18197 (2)	Unknown	1	Lbcasei_g4591	Test	999	-1	0	Flag	0.05	999	999	0
S011-A18	Lactobacillus parabuchneri DSM 5707 (2)	Unknown	1	Lbcasei_g4591	Test	999	-1	0	Flag	0.05	999	999	0
S010-A18	Lactobacillus delbrueckii DSM 20074 (2)	Unknown	1	Lbcasei_g4591	Test	999	-1	0	Flag	0.05	999	999	0
S007-A18	Clostridium tyrobutyricum DSM 2637 (2)	Unknown	1	Lbcasei_g4591	Test	999	-1	0	Flag	0.05	999	999	0
S008-A18	Enterococcus faecalis DSM 20376 (2)	Unknown	1	Lbcasei_g4591	Test	999	-1	0	Flag	0.05	999	999	0
S009-A18	Lactobacillus casei FAM 20446 (2)	Unknown	1	Lbcasei_g4591	Test	14.7999089042355	581995.321634193	0.98	Pass	0.05	82.2689665599677	999	1
S024-A18	Std_24 (10^4 c/ul) (2)	Standard	10000	Lbcasei_g4591	Test	20.4419067203631	13376.5139698886	0.95	Pass	0.05	82.1406800367719	999	1
S023-A18	Acidipropionibacterium thoenii DSM 20276 (2)	Unknown	1	Lbcasei_g4591	Test	999	-1	0	Flag	0.05	999	999	0
S022-A18	Clostridium butyricum DSM 10702 (2)	Unknown	1	Lbcasei_g4591	Test	999	-1	0	Flag	0.05	999	999	0
S019-A18	Lactobacillus sakei DSM 15831 (2)	Unknown	1	Lbcasei_g4591	Test	999	-1	0	Flag	0.05	999	999	0
S020-A18	Leuconostoc mesenteroides DSM 20346 (2)	Unknown	1	Lbcasei_g4591	Test	999	-1	0	Flag	0.05	999	999	0
S021-A18	Pediococcus pentosaceus DSM 20333 (2)	Unknown	1	Lbcasei_g4591	Test	999	-1	0	Flag	0.05	999	999	0
S036-A18	Lactobacillus plantarum DSM 20174 (2)	Unknown	1	Lbcasei_g4591	Test	999	-1	0	Flag	0.05	999	999	0
S035-A18	Lactobacillus parabuchneri FAM 21731 (2)	Unknown	1	Lbcasei_g4591	Test	999	-1	0	Flag	0.05	999	999	0
S034-A18	Lactobacillus delbrueckii DSM 20072 (2)	Unknown	1	Lbcasei_g4591	Test	999	-1	0	Flag	0.05	999	999	0
S031-A18	Clostridium tyrobutyricum FAM 1550 (2)	Unknown	1	Lbcasei_g4591	Test	999	-1	0	Flag	0.05	999	999	0
S032-A18	Enterococcus faecium DSM 20477 (2)	Unknown	1	Lbcasei_g4591	Test	999	-1	0	Flag	0.05	999	999	0
S033-A18	Lactobacillus coryniformis FAM 20761 (2)	Unknown	1	Lbcasei_g4591	Test	27.6014719126919	111.436400666926	0	Flag	0.05	999	999	0
S048-A18	Std_24 (10^3 c/ul) (2)	Standard	1000	Lbcasei_g4591	Test	24.6372341819366	808.938429108183	0.89	Pass	0.05	82.0077623499853	999	1
S047-A18	Clostridium sporogenes DSM 795 (2)	Unknown	1	Lbcasei_g4591	Test	999	-1	0	Flag	0.05	999	999	0
S046-A18	Leuconostoc carnosum DSM 5576 (2)	Unknown	1	Lbcasei_g4591	Test	999	-1	0	Flag	0.05	999	999	0
S043-A18	Lactobacillus sakei DSM 20017 (2)	Unknown	1	Lbcasei_g4591	Test	999	-1	0	Flag	0.05	999	999	0
S044-A18	Leuconostoc mesenteroides DSM 20484 (2)	Unknown	1	Lbcasei_g4591	Test	999	-1	0	Flag	0.05	999	999	0
S045-A18	Pediococcus pentosaceus DSM 20280 (2)	Unknown	1	Lbcasei_g4591	Test	999	-1	0	Flag	0.05	999	999	0
S060-A18	Lactobacillus plantarum ATCC 8014 (2)	Unknown	1	Lbcasei_g4591	Test	999	-1	0	Flag	0.05	999	999	0
S059-A18	Lactobacillus parabuchneri FAM 21823 (2)	Unknown	1	Lbcasei_g4591	Test	999	-1	0	Flag	0.05	999	999	0
S058-A18	Lactobacillus fermentum DSM 20052 (2)	Unknown	1	Lbcasei_g4591	Test	999	-1	0	Flag	0.05	999	999	0
S055-A18	Clostridium tyrobutyricum FAM 22550 (2)	Unknown	1	Lbcasei_g4591	Test	999	-1	0	Flag	0.05	999	999	0
S056-A18	Enterococcus faecium FAM 1711 (2)	Unknown	1	Lbcasei_g4591	Test	999	-1	0	Flag	0.05	999	999	0
S057-A18	Lactobacillus coryniformis DSM 20001 (2)	Unknown	1	Lbcasei_g4591	Test	999	-1	0	Flag	0.05	999	999	0
S072-A18	5 Mock 10^4 (preamp)	Unknown	1	Lbcasei_g4591	Test	14.4467508880725	737030.344201245	0.98	Pass	0.05	82.7089273914029	999	1
S071-A18	Lactobacillus buchneri DSM 20057 (2)	Unknown	1	Lbcasei_g4591	Test	999	-1	0	Flag	0.05	999	999	0
S070-A18	Leuconostoc lactis DSM 20202 (2)	Unknown	1	Lbcasei_g4591	Test	999	-1	0	Flag	0.05	999	999	0
S067-A18	Lactococcus lactis subsp. cremoris DSM 20069 (2)	Unknown	1	Lbcasei_g4591	Test	999	-1	0	Flag	0.05	999	999	0
S068-A18	Leuconostoc mesenteroides DSM 20343 (2)	Unknown	1	Lbcasei_g4591	Test	999	-1	0	Flag	0.05	999	999	0
S069-A18	Propionibacterium freudenreichii DSM 20271 (2)	Unknown	1	Lbcasei_g4591	Test	999	-1	0	Flag	0.05	999	999	0
S084-A18	Lactobacillus plantarum FAM 18858 (2)	Unknown	1	Lbcasei_g4591	Test	999	-1	0	Flag	0.05	999	999	0
S083-A18	Lactobacillus paracasei DSM 5622 (2)	Unknown	1	Lbcasei_g4591	Test	999	-1	0	Flag	0.05	999	999	0
S082-A18	Lactobacillus fermentum FAM 11660 (2)	Unknown	1	Lbcasei_g4591	Test	999	-1	0	Flag	0.05	999	999	0
S079-A18	Enterococcus durans DSM 20633 (2)	Unknown	1	Lbcasei_g4591	Test	999	-1	0	Flag	0.05	999	999	0
S080-A18	Enterococcus faecium FAM 19316 (2)	Unknown	1	Lbcasei_g4591	Test	999	-1	0	Flag	0.05	999	999	0
S081-A18	Lactobacillus coryniformis DSM 20004 (2)	Unknown	1	Lbcasei_g4591	Test	999	-1	0	Flag	0.05	999	999	0
S096-A18	6 Mock 10^3 (preamp)	Unknown	1	Lbcasei_g4591	Test	18.2542139733697	57770.1311993923	0.95	Pass	0.05	82.6237867131479	999	1
S095-A18	Clostridium beijerinckii DSM 791 (2)	Unknown	1	Lbcasei_g4591	Test	999	-1	0	Flag	0.05	999	999	0
S094-A18	Leuconostoc pseudomesenteroides DSM 20193 (2)	Unknown	1	Lbcasei_g4591	Test	999	-1	0	Flag	0.05	999	999	0
S091-A18	Lactococcus lactis subsp. cremoris FAM 17873 (2)	Unknown	1	Lbcasei_g4591	Test	999	-1	0	Flag	0.05	999	999	0
S092-A18	Leuconostoc mesenteroides DSM 20241 (2)	Unknown	1	Lbcasei_g4591	Test	999	-1	0	Flag	0.05	999	999	0
S093-A18	Propionibacterium freudenreichii FAM 15217.1 (2)	Unknown	1	Lbcasei_g4591	Test	999	-1	0	Flag	0.05	999	999	0
S105-A18	Lactobacillus curvatus DSM 20019 (2)	Unknown	1	Lbcasei_g4591	Test	999	-1	0	Flag	0.05	999	999	0
S104-A18	Lactobacillus brevis DSM 20054 (2)	Unknown	1	Lbcasei_g4591	Test	999	-1	0	Flag	0.05	999	999	0
S103-A18	Enterococcus durans FAM 19822 (2)	Unknown	1	Lbcasei_g4591	Test	999	-1	0	Flag	0.05	999	999	0
S106-A18	Lactobacillus fermentum FAM 20347 (2)	Unknown	1	Lbcasei_g4591	Test	999	-1	0	Flag	0.05	999	999	0
S107-A18	Lactobacillus paracasei FAM 18133.2 (2)	Unknown	1	Lbcasei_g4591	Test	999	-1	0	Flag	0.05	999	999	0
S108-A18	Lactobacillus rhamnosus DSM 20021 (2)	Unknown	1	Lbcasei_g4591	Test	999	-1	0	Flag	0.05	999	999	0
S117-A18	Propionibacterium freudenreichii FAM 15346 (2)	Unknown	1	Lbcasei_g4591	Test	999	-1	0	Flag	0.05	999	999	0
S116-A18	Pediococcus acidilactici DSM 20284 (2)	Unknown	1	Lbcasei_g4591	Test	999	-1	0	Flag	0.05	999	999	0
S115-A18	Lactococcus lactis subsp. cremoris FAM 23216 (2)	Unknown	1	Lbcasei_g4591	Test	999	-1	0	Flag	0.05	999	999	0
S118-A18	Pediococcus stilesii DSM 18001 (2)	Unknown	1	Lbcasei_g4591	Test	999	-1	0	Flag	0.05	999	999	0
S119-A18	Std_24 (10^8 c/ul) (2)	Standard	100000000	Lbcasei_g4591	Test	7.09194719978096	100809940.12781	0.98	Pass	0.05	81.9243090725253	999	1
S120-A18	7 Mock 10^2 (preamp)	Unknown	1	Lbcasei_g4591	Test	21.5990452292764	6169.94273620478	0.95	Pass	0.05	82.8133252132685	999	1
S129-A18	Lactobacillus curvatus FAM 18731 (2)	Unknown	1	Lbcasei_g4591	Test	999	-1	0	Flag	0.05	999	999	0
S128-A18	Lactobacillus brevis CCUG 33268 (2)	Unknown	1	Lbcasei_g4591	Test	999	-1	0	Flag	0.05	999	999	0
S127-A18	Enterococcus durans FAM 22256 (2)	Unknown	1	Lbcasei_g4591	Test	999	-1	0	Flag	0.05	999	999	0
S130-A18	Lactobacillus helveticus DSM 20075 (2)	Unknown	1	Lbcasei_g4591	Test	999	-1	0	Flag	0.05	999	999	0
S131-A18	Lactobacillus paracasei FAM 19331 (2)	Unknown	1	Lbcasei_g4591	Test	999	-1	0	Flag	0.05	999	999	0
S132-A18	Lactobacillus rhamnosus FAM 19984 (2)	Unknown	1	Lbcasei_g4591	Test	999	-1	0	Flag	0.05	999	999	0
S141-A18	Streptococcus thermophilus DSM 20617 (2)	Unknown	1	Lbcasei_g4591	Test	999	-1	0	Flag	0.05	999	999	0
S140-A18	Pediococcus acidilactici FAM 13881 (2)	Unknown	1	Lbcasei_g4591	Test	999	-1	0	Flag	0.05	999	999	0
S139-A18	Lactococcus lactis subsp. lactis ATCC 19435 (2)	Unknown	1	Lbcasei_g4591	Test	999	-1	0	Flag	0.05	999	999	0
S142-A18	Streptococcus salivarius DSM 20560 (2)	Unknown	1	Lbcasei_g4591	Test	999	-1	0	Flag	0.05	999	999	0
S143-A18	Std_24 (10^7 c/ul) (2)	Standard	10000000	Lbcasei_g4591	Test	10.3169926329799	11664601.8526558	0.98	Pass	0.05	81.8704174509001	999	1
S144-A18	8 Mock 10^1 (preamp)	Unknown	1	Lbcasei_g4591	Test	24.195739170582	1086.76740322421	0.92	Pass	0.05	82.8339349355488	999	1
S153-A18	Lactobacillus curvatus FAM 18867 (2)	Unknown	1	Lbcasei_g4591	Test	999	-1	0	Flag	0.05	999	999	0
S152-A18	Lactobacillus brevis CCUG 48612 (2)	Unknown	1	Lbcasei_g4591	Test	999	-1	0	Flag	0.05	999	999	0
S151-A18	Enterococcus faecalis ATCC 19433 (2)	Unknown	1	Lbcasei_g4591	Test	999	-1	0	Flag	0.05	999	999	0
S154-A18	Lactobacillus helveticus FAM 13019 (2)	Unknown	1	Lbcasei_g4591	Test	999	-1	0	Flag	0.05	999	999	0
S155-A18	Lactobacillus paraplantarum DSM 10667 (2)	Unknown	1	Lbcasei_g4591	Test	999	-1	0	Flag	0.05	999	999	0
S156-A18	Lactobacillus rhamnosus FAM 22674 (2)	Unknown	1	Lbcasei_g4591	Test	999	-1	0	Flag	0.05	999	999	0
S165-A18	Streptococcus thermophilus FAM 10792 (2)	Unknown	1	Lbcasei_g4591	Test	999	-1	0	Flag	0.05	999	999	0
S164-A18	Pediococcus acidilactici FAM 19158 (2)	Unknown	1	Lbcasei_g4591	Test	999	-1	0	Flag	0.05	999	999	0
S163-A18	Lactococcus lactis subsp. lactis FAM 17950 (2)	Unknown	1	Lbcasei_g4591	Test	999	-1	0	Flag	0.05	999	999	0
S166-A18	Acidipropionibacterium acidipropionici DSM 4900 (2)	Unknown	1	Lbcasei_g4591	Test	999	-1	0	Flag	0.05	999	999	0
S167-A18	Std_24 (10^6 c/ul) (2)	Standard	1000000	Lbcasei_g4591	Test	14.1347556707187	908022.358667332	0.98	Pass	0.05	82.0013474268689	999	1
S168-A18	9 Mock NTC (preamp)	Unknown	1	Lbcasei_g4591	Test	999	-1	0	Flag	0.05	999	999	0
S177-A18	Lactobacillus delbrueckii DSM 20081 (2)	Unknown	1	Lbcasei_g4591	Test	999	-1	0	Flag	0.05	999	999	0
S176-A18	Lactobacillus casei ATCC 393 (2)	Unknown	1	Lbcasei_g4591	Test	14.5137560443789	704734.291027256	0.98	Pass	0.05	82.130175944152	999	1
S175-A18	Enterococcus faecalis FAM 22123 (2)	Unknown	1	Lbcasei_g4591	Test	999	-1	0	Flag	0.05	999	999	0
S178-A18	Lactobacillus helveticus FAM 19190 (2)	Unknown	1	Lbcasei_g4591	Test	999	-1	0	Flag	0.05	999	999	0
S179-A18	Lactobacillus paraplantarum DSM 10641 (2)	Unknown	1	Lbcasei_g4591	Test	999	-1	0	Flag	0.05	999	999	0
S180-A18	Lactobacillus sakei FAM 14960 (2)	Unknown	1	Lbcasei_g4591	Test	999	-1	0	Flag	0.05	999	999	0
S189-A18	Streptococcus thermophilus FAM 21476 (2)	Unknown	1	Lbcasei_g4591	Test	999	-1	0	Flag	0.05	999	999	0
S188-A18	Pediococcus pentosaceus DSM 20336 (2)	Unknown	1	Lbcasei_g4591	Test	999	-1	0	Flag	0.05	999	999	0
S187-A18	Lactococcus lactis subsp. lactis FAM 23201 (2)	Unknown	1	Lbcasei_g4591	Test	999	-1	0	Flag	0.05	999	999	0
S190-A18	Acidipropionibacterium jensenii DSM 20535 (2)	Unknown	1	Lbcasei_g4591	Test	999	-1	0	Flag	0.05	999	999	0
S191-A18	Std_24 (10^5 c/ul) (2)	Standard	100000	Lbcasei_g4591	Test	17.7310637372084	81967.0299979879	0.96	Pass	0.05	82.2866681627005	999	1
S192-A18	NTC (TE) (2)	NTC	1	Lbcasei_g4591	Test	999	-1	0	Flag	0.05	999	999	0
S001-A07	Clostridium tyrobutyricum DSM 2637 (1)	Unknown	1	Ecfaeca_acuI	Test	999	-1	0	Flag	0.05	999	999	0
S002-A07	Enterococcus faecalis DSM 20376 (1)	Unknown	1	Ecfaeca_acuI	Test	15.9423872579041	794335.663647998	0.89	Pass	0.05	73.9815356672531	999	1
S003-A07	Lactobacillus casei FAM 20446 (1)	Unknown	1	Ecfaeca_acuI	Test	999	-1	0	Flag	0.05	999	999	0
S006-A07	Lactobacillus paraplantarum FAM 18197 (1)	Unknown	1	Ecfaeca_acuI	Test	999	-1	0	Flag	0.05	999	999	0
S005-A07	Lactobacillus parabuchneri DSM 5707 (1)	Unknown	1	Ecfaeca_acuI	Test	999	-1	0	Flag	0.05	999	999	0
S004-A07	Lactobacillus delbrueckii DSM 20074 (1)	Unknown	1	Ecfaeca_acuI	Test	999	-1	0	Flag	0.05	999	999	0
S013-A07	Lactobacillus sakei DSM 15831 (1)	Unknown	1	Ecfaeca_acuI	Test	999	-1	0	Flag	0.05	999	999	0
S014-A07	Leuconostoc mesenteroides DSM 20346 (1)	Unknown	1	Ecfaeca_acuI	Test	999	-1	0	Flag	0.05	999	999	0
S015-A07	Pediococcus pentosaceus DSM 20333 (1)	Unknown	1	Ecfaeca_acuI	Test	999	-1	0	Flag	0.05	999	999	0
S018-A07	Std_24 (10^4 c/ul) (1)	Standard	10000	Ecfaeca_acuI	Test	22.1372857845624	14754.2108619637	0.94	Pass	0.05	73.7211584742182	999	1
S017-A07	Acidipropionibacterium thoenii DSM 20276 (1)	Unknown	1	Ecfaeca_acuI	Test	999	-1	0	Flag	0.05	999	999	0
S016-A07	Clostridium butyricum DSM 10702 (1)	Unknown	1	Ecfaeca_acuI	Test	999	-1	0	Flag	0.05	999	999	0
S025-A07	Clostridium tyrobutyricum FAM 1550 (1)	Unknown	1	Ecfaeca_acuI	Test	999	-1	0	Flag	0.05	999	999	0
S026-A07	Enterococcus faecium DSM 20477 (1)	Unknown	1	Ecfaeca_acuI	Test	999	-1	0	Flag	0.05	999	999	0
S027-A07	Lactobacillus coryniformis FAM 20761 (1)	Unknown	1	Ecfaeca_acuI	Test	999	-1	0	Flag	0.05	999	999	0
S030-A07	Lactobacillus plantarum DSM 20174 (1)	Unknown	1	Ecfaeca_acuI	Test	999	-1	0	Flag	0.05	999	999	0
S029-A07	Lactobacillus parabuchneri FAM 21731 (1)	Unknown	1	Ecfaeca_acuI	Test	999	-1	0	Flag	0.05	999	999	0
S028-A07	Lactobacillus delbrueckii DSM 20072 (1)	Unknown	1	Ecfaeca_acuI	Test	999	-1	0	Flag	0.05	999	999	0
S037-A07	Lactobacillus sakei DSM 20017 (1)	Unknown	1	Ecfaeca_acuI	Test	999	-1	0	Flag	0.05	999	999	0
S038-A07	Leuconostoc mesenteroides DSM 20484 (1)	Unknown	1	Ecfaeca_acuI	Test	999	-1	0	Flag	0.05	999	999	0
S039-A07	Pediococcus pentosaceus DSM 20280 (1)	Unknown	1	Ecfaeca_acuI	Test	999	-1	0	Flag	0.05	999	999	0
S042-A07	Std_24 (10^3 c/ul) (1)	Standard	1000	Ecfaeca_acuI	Test	25.9821831066064	1243.10208874875	0.96	Pass	0.05	73.6131117256163	999	1
S041-A07	Clostridium sporogenes DSM 795 (1)	Unknown	1	Ecfaeca_acuI	Test	999	-1	0	Flag	0.05	999	999	0
S040-A07	Leuconostoc carnosum DSM 5576 (1)	Unknown	1	Ecfaeca_acuI	Test	999	-1	0	Flag	0.05	999	999	0
S049-A07	Clostridium tyrobutyricum FAM 22550 (1)	Unknown	1	Ecfaeca_acuI	Test	999	-1	0	Flag	0.05	999	999	0
S050-A07	Enterococcus faecium FAM 1711 (1)	Unknown	1	Ecfaeca_acuI	Test	999	-1	0	Flag	0.05	999	999	0
S051-A07	Lactobacillus coryniformis DSM 20001 (1)	Unknown	1	Ecfaeca_acuI	Test	999	-1	0	Flag	0.05	999	999	0
S054-A07	Lactobacillus plantarum ATCC 8014 (1)	Unknown	1	Ecfaeca_acuI	Test	999	-1	0	Flag	0.05	999	999	0
S053-A07	Lactobacillus parabuchneri FAM 21823 (1)	Unknown	1	Ecfaeca_acuI	Test	999	-1	0	Flag	0.05	999	999	0
S052-A07	Lactobacillus fermentum DSM 20052 (1)	Unknown	1	Ecfaeca_acuI	Test	999	-1	0	Flag	0.05	999	999	0
S061-A07	Lactococcus lactis subsp. cremoris DSM 20069 (1)	Unknown	1	Ecfaeca_acuI	Test	999	-1	0	Flag	0.05	999	999	0
S062-A07	Leuconostoc mesenteroides DSM 20343 (1)	Unknown	1	Ecfaeca_acuI	Test	999	-1	0	Flag	0.05	999	999	0
S063-A07	Propionibacterium freudenreichii DSM 20271 (1)	Unknown	1	Ecfaeca_acuI	Test	999	-1	0	Flag	0.05	999	999	0
S066-A07	0 Mock Fail	Unknown	1	Ecfaeca_acuI	Test	24.0357410956425	4349.26667406534	0.78	Pass	0.05	74.7319806445323	999	1
S065-A07	Lactobacillus buchneri DSM 20057 (1)	Unknown	1	Ecfaeca_acuI	Test	999	-1	0	Flag	0.05	999	999	0
S064-A07	Leuconostoc lactis DSM 20202 (1)	Unknown	1	Ecfaeca_acuI	Test	999	-1	0	Flag	0.05	999	999	0
S073-A07	Enterococcus durans DSM 20633 (1)	Unknown	1	Ecfaeca_acuI	Test	999	-1	0	Flag	0.05	999	999	0
S074-A07	Enterococcus faecium FAM 19316 (1)	Unknown	1	Ecfaeca_acuI	Test	999	-1	0	Flag	0.05	999	999	0
S075-A07	Lactobacillus coryniformis DSM 20004 (1)	Unknown	1	Ecfaeca_acuI	Test	999	-1	0	Flag	0.05	999	999	0
S078-A07	Lactobacillus plantarum FAM 18858 (1)	Unknown	1	Ecfaeca_acuI	Test	999	-1	0	Flag	0.05	999	999	0
S077-A07	Lactobacillus paracasei DSM 5622 (1)	Unknown	1	Ecfaeca_acuI	Test	999	-1	0	Flag	0.05	999	999	0
S076-A07	Lactobacillus fermentum FAM 11660 (1)	Unknown	1	Ecfaeca_acuI	Test	999	-1	0	Flag	0.05	999	999	0
S085-A07	Lactococcus lactis subsp. cremoris FAM 17873 (1)	Unknown	1	Ecfaeca_acuI	Test	999	-1	0	Flag	0.05	999	999	0
S086-A07	Leuconostoc mesenteroides DSM 20241 (1)	Unknown	1	Ecfaeca_acuI	Test	999	-1	0	Flag	0.05	999	999	0
S087-A07	Propionibacterium freudenreichii FAM 15217.1 (1)	Unknown	1	Ecfaeca_acuI	Test	999	-1	0	Flag	0.05	999	999	0
S090-A07	1 Mock 10^5	Unknown	1	Ecfaeca_acuI	Test	20.6511059358628	38389.3391276559	0.83	Pass	0.05	73.6508564120089	999	1
S089-A07	Clostridium beijerinckii DSM 791 (1)	Unknown	1	Ecfaeca_acuI	Test	999	-1	0	Flag	0.05	999	999	0
S088-A07	Leuconostoc pseudomesenteroides DSM 20193 (1)	Unknown	1	Ecfaeca_acuI	Test	999	-1	0	Flag	0.05	999	999	0
S100-A07	Lactobacillus fermentum FAM 20347 (1)	Unknown	1	Ecfaeca_acuI	Test	999	-1	0	Flag	0.05	999	999	0
S101-A07	Lactobacillus paracasei FAM 18133.2 (1)	Unknown	1	Ecfaeca_acuI	Test	999	-1	0	Flag	0.05	999	999	0
S102-A07	Lactobacillus rhamnosus DSM 20021 (1)	Unknown	1	Ecfaeca_acuI	Test	999	-1	0	Flag	0.05	999	999	0
S099-A07	Lactobacillus curvatus DSM 20019 (1)	Unknown	1	Ecfaeca_acuI	Test	999	-1	0	Flag	0.05	999	999	0
S098-A07	Lactobacillus brevis DSM 20054 (1)	Unknown	1	Ecfaeca_acuI	Test	999	-1	0	Flag	0.05	999	999	0
S097-A07	Enterococcus durans FAM 19822 (1)	Unknown	1	Ecfaeca_acuI	Test	999	-1	0	Flag	0.05	999	999	0
S112-A07	Pediococcus stilesii DSM 18001 (1)	Unknown	1	Ecfaeca_acuI	Test	999	-1	0	Flag	0.05	999	999	0
S113-A07	Std_24 (10^8 c/ul) (1)	Standard	100000000	Ecfaeca_acuI	Test	8.27513402453461	110286796.434854	0.94	Pass	0.05	73.3186491920115	999	1
S114-A07	2 Mock 10^4	Unknown	1	Ecfaeca_acuI	Test	22.8806862921973	9144.96130837936	0.88	Pass	0.05	73.6092810243191	999	1
S111-A07	Propionibacterium freudenreichii FAM 15346 (1)	Unknown	1	Ecfaeca_acuI	Test	999	-1	0	Flag	0.05	999	999	0
S110-A07	Pediococcus acidilactici DSM 20284 (1)	Unknown	1	Ecfaeca_acuI	Test	999	-1	0	Flag	0.05	999	999	0
S109-A07	Lactococcus lactis subsp. cremoris FAM 23216 (1)	Unknown	1	Ecfaeca_acuI	Test	999	-1	0	Flag	0.05	999	999	0
S124-A07	Lactobacillus helveticus DSM 20075 (1)	Unknown	1	Ecfaeca_acuI	Test	999	-1	0	Flag	0.05	999	999	0
S125-A07	Lactobacillus paracasei FAM 19331 (1)	Unknown	1	Ecfaeca_acuI	Test	999	-1	0	Flag	0.05	999	999	0
S126-A07	Lactobacillus rhamnosus FAM 19984 (1)	Unknown	1	Ecfaeca_acuI	Test	999	-1	0	Flag	0.05	999	999	0
S123-A07	Lactobacillus curvatus FAM 18731 (1)	Unknown	1	Ecfaeca_acuI	Test	999	-1	0	Flag	0.05	999	999	0
S122-A07	Lactobacillus brevis CCUG 33268 (1)	Unknown	1	Ecfaeca_acuI	Test	999	-1	0	Flag	0.05	999	999	0
S121-A07	Enterococcus durans FAM 22256 (1)	Unknown	1	Ecfaeca_acuI	Test	999	-1	0	Flag	0.05	999	999	0
S136-A07	Streptococcus salivarius DSM 20560 (1)	Unknown	1	Ecfaeca_acuI	Test	999	-1	0	Flag	0.05	999	999	0
S137-A07	Std_24 (10^7 c/ul) (1)	Standard	10000000	Ecfaeca_acuI	Test	11.7024172327477	12156581.0875293	0.93	Pass	0.05	73.360586286409	999	1
S138-A07	3 Mock 10^3	Unknown	1	Ecfaeca_acuI	Test	26.2351575227168	1056.37037211117	0.91	Pass	0.05	73.5863908379126	999	1
S135-A07	Streptococcus thermophilus DSM 20617 (1)	Unknown	1	Ecfaeca_acuI	Test	999	-1	0	Flag	0.05	999	999	0
S134-A07	Pediococcus acidilactici FAM 13881 (1)	Unknown	1	Ecfaeca_acuI	Test	999	-1	0	Flag	0.05	999	999	0
S133-A07	Lactococcus lactis subsp. lactis ATCC 19435 (1)	Unknown	1	Ecfaeca_acuI	Test	999	-1	0	Flag	0.05	999	999	0
S148-A07	Lactobacillus helveticus FAM 13019 (1)	Unknown	1	Ecfaeca_acuI	Test	999	-1	0	Flag	0.05	999	999	0
S149-A07	Lactobacillus paraplantarum DSM 10667 (1)	Unknown	1	Ecfaeca_acuI	Test	999	-1	0	Flag	0.05	999	999	0
S150-A07	Lactobacillus rhamnosus FAM 22674 (1)	Unknown	1	Ecfaeca_acuI	Test	999	-1	0	Flag	0.05	999	999	0
S147-A07	Lactobacillus curvatus FAM 18867 (1)	Unknown	1	Ecfaeca_acuI	Test	999	-1	0	Flag	0.05	999	999	0
S146-A07	Lactobacillus brevis CCUG 48612 (1)	Unknown	1	Ecfaeca_acuI	Test	999	-1	0	Flag	0.05	999	999	0
S145-A07	Enterococcus faecalis ATCC 19433 (1)	Unknown	1	Ecfaeca_acuI	Test	17.311804814227	329107.057830823	0.77	Pass	0.05	73.4583889500584	999	1
S160-A07	Acidipropionibacterium acidipropionici DSM 4900 (1)	Unknown	1	Ecfaeca_acuI	Test	999	-1	0	Flag	0.05	999	999	0
S161-A07	Std_24 (10^6 c/ul) (1)	Standard	1000000	Ecfaeca_acuI	Test	15.5710034910767	1008747.98475835	0.93	Pass	0.05	73.5683727720244	999	1
S162-A07	4 Mock 10^2	Unknown	1	Ecfaeca_acuI	Test	999	-1	0	Flag	0.05	999	999	0
S159-A07	Streptococcus thermophilus FAM 10792 (1)	Unknown	1	Ecfaeca_acuI	Test	999	-1	0	Flag	0.05	999	999	0
S158-A07	Pediococcus acidilactici FAM 19158 (1)	Unknown	1	Ecfaeca_acuI	Test	999	-1	0	Flag	0.05	999	999	0
S157-A07	Lactococcus lactis subsp. lactis FAM 17950 (1)	Unknown	1	Ecfaeca_acuI	Test	999	-1	0	Flag	0.05	999	999	0
S172-A07	Lactobacillus helveticus FAM 19190 (1)	Unknown	1	Ecfaeca_acuI	Test	999	-1	0	Flag	0.05	999	999	0
S173-A07	Lactobacillus paraplantarum DSM 10641 (1)	Unknown	1	Ecfaeca_acuI	Test	999	-1	0	Flag	0.05	999	999	0
S174-A07	Lactobacillus sakei FAM 14960 (1)	Unknown	1	Ecfaeca_acuI	Test	999	-1	0	Flag	0.05	999	999	0
S171-A07	Lactobacillus delbrueckii DSM 20081 (1)	Unknown	1	Ecfaeca_acuI	Test	999	-1	0	Flag	0.05	999	999	0
S170-A07	Lactobacillus casei ATCC 393 (1)	Unknown	1	Ecfaeca_acuI	Test	999	-1	0	Flag	0.05	999	999	0
S169-A07	Enterococcus faecalis FAM 22123 (1)	Unknown	1	Ecfaeca_acuI	Test	16.4768072821766	563205.606847614	0.88	Pass	0.05	73.9981780204732	999	1
S184-A07	Acidipropionibacterium jensenii DSM 20535 (1)	Unknown	1	Ecfaeca_acuI	Test	999	-1	0	Flag	0.05	999	999	0
S185-A07	Std_24 (10^5 c/ul) (1)	Standard	100000	Ecfaeca_acuI	Test	19.1916092812646	98185.8707095448	0.9	Pass	0.05	73.8155909957117	999	1
S186-A07	NTC (TE) (1)	NTC	1	Ecfaeca_acuI	Test	999	-1	0	Flag	0.05	999	999	0
S183-A07	Streptococcus thermophilus FAM 21476 (1)	Unknown	1	Ecfaeca_acuI	Test	999	-1	0	Flag	0.05	999	999	0
S182-A07	Pediococcus pentosaceus DSM 20336 (1)	Unknown	1	Ecfaeca_acuI	Test	999	-1	0	Flag	0.05	999	999	0
S181-A07	Lactococcus lactis subsp. lactis FAM 23201 (1)	Unknown	1	Ecfaeca_acuI	Test	999	-1	0	Flag	0.05	999	999	0
S012-A07	Lactobacillus paraplantarum FAM 18197 (2)	Unknown	1	Ecfaeca_acuI	Test	999	-1	0	Flag	0.05	999	999	0
S011-A07	Lactobacillus parabuchneri DSM 5707 (2)	Unknown	1	Ecfaeca_acuI	Test	999	-1	0	Flag	0.05	999	999	0
S010-A07	Lactobacillus delbrueckii DSM 20074 (2)	Unknown	1	Ecfaeca_acuI	Test	999	-1	0	Flag	0.05	999	999	0
S007-A07	Clostridium tyrobutyricum DSM 2637 (2)	Unknown	1	Ecfaeca_acuI	Test	999	-1	0	Flag	0.05	999	999	0
S008-A07	Enterococcus faecalis DSM 20376 (2)	Unknown	1	Ecfaeca_acuI	Test	17.228263586226	347281.591423593	0.85	Pass	0.05	73.6731145255909	999	1
S009-A07	Lactobacillus casei FAM 20446 (2)	Unknown	1	Ecfaeca_acuI	Test	999	-1	0	Flag	0.05	999	999	0
S024-A07	Std_24 (10^4 c/ul) (2)	Standard	10000	Ecfaeca_acuI	Test	22.7528912356378	9928.7054421928	0.91	Pass	0.05	73.4247356032666	999	1
S023-A07	Acidipropionibacterium thoenii DSM 20276 (2)	Unknown	1	Ecfaeca_acuI	Test	999	-1	0	Flag	0.05	999	999	0
S022-A07	Clostridium butyricum DSM 10702 (2)	Unknown	1	Ecfaeca_acuI	Test	999	-1	0	Flag	0.05	999	999	0
S019-A07	Lactobacillus sakei DSM 15831 (2)	Unknown	1	Ecfaeca_acuI	Test	999	-1	0	Flag	0.05	999	999	0
S020-A07	Leuconostoc mesenteroides DSM 20346 (2)	Unknown	1	Ecfaeca_acuI	Test	999	-1	0	Flag	0.05	999	999	0
S021-A07	Pediococcus pentosaceus DSM 20333 (2)	Unknown	1	Ecfaeca_acuI	Test	999	-1	0	Flag	0.05	999	999	0
S036-A07	Lactobacillus plantarum DSM 20174 (2)	Unknown	1	Ecfaeca_acuI	Test	999	-1	0	Flag	0.05	999	999	0
S035-A07	Lactobacillus parabuchneri FAM 21731 (2)	Unknown	1	Ecfaeca_acuI	Test	999	-1	0	Flag	0.05	999	999	0
S034-A07	Lactobacillus delbrueckii DSM 20072 (2)	Unknown	1	Ecfaeca_acuI	Test	999	-1	0	Flag	0.05	999	999	0
S031-A07	Clostridium tyrobutyricum FAM 1550 (2)	Unknown	1	Ecfaeca_acuI	Test	999	-1	0	Flag	0.05	999	999	0
S032-A07	Enterococcus faecium DSM 20477 (2)	Unknown	1	Ecfaeca_acuI	Test	999	-1	0	Flag	0.05	999	999	0
S033-A07	Lactobacillus coryniformis FAM 20761 (2)	Unknown	1	Ecfaeca_acuI	Test	999	-1	0	Flag	0.05	999	999	0
S048-A07	Std_24 (10^3 c/ul) (2)	Standard	1000	Ecfaeca_acuI	Test	25.2240613474816	2024.67155845829	0.74	Pass	0.05	73.3567074746485	999	1
S047-A07	Clostridium sporogenes DSM 795 (2)	Unknown	1	Ecfaeca_acuI	Test	999	-1	0	Flag	0.05	999	999	0
S046-A07	Leuconostoc carnosum DSM 5576 (2)	Unknown	1	Ecfaeca_acuI	Test	999	-1	0	Flag	0.05	999	999	0
S043-A07	Lactobacillus sakei DSM 20017 (2)	Unknown	1	Ecfaeca_acuI	Test	999	-1	0	Flag	0.05	999	999	0
S044-A07	Leuconostoc mesenteroides DSM 20484 (2)	Unknown	1	Ecfaeca_acuI	Test	999	-1	0	Flag	0.05	999	999	0
S045-A07	Pediococcus pentosaceus DSM 20280 (2)	Unknown	1	Ecfaeca_acuI	Test	999	-1	0	Flag	0.05	999	999	0
S060-A07	Lactobacillus plantarum ATCC 8014 (2)	Unknown	1	Ecfaeca_acuI	Test	999	-1	0	Flag	0.05	999	999	0
S059-A07	Lactobacillus parabuchneri FAM 21823 (2)	Unknown	1	Ecfaeca_acuI	Test	999	-1	0	Flag	0.05	999	999	0
S058-A07	Lactobacillus fermentum DSM 20052 (2)	Unknown	1	Ecfaeca_acuI	Test	999	-1	0	Flag	0.05	999	999	0
S055-A07	Clostridium tyrobutyricum FAM 22550 (2)	Unknown	1	Ecfaeca_acuI	Test	999	-1	0	Flag	0.05	999	999	0
S056-A07	Enterococcus faecium FAM 1711 (2)	Unknown	1	Ecfaeca_acuI	Test	999	-1	0	Flag	0.05	999	999	0
S057-A07	Lactobacillus coryniformis DSM 20001 (2)	Unknown	1	Ecfaeca_acuI	Test	999	-1	0	Flag	0.05	999	999	0
S072-A07	5 Mock 10^4 (preamp)	Unknown	1	Ecfaeca_acuI	Test	14.4354966449197	2094527.56129003	0.94	Pass	0.05	74.161903117582	999	1
S071-A07	Lactobacillus buchneri DSM 20057 (2)	Unknown	1	Ecfaeca_acuI	Test	999	-1	0	Flag	0.05	999	999	0
S070-A07	Leuconostoc lactis DSM 20202 (2)	Unknown	1	Ecfaeca_acuI	Test	999	-1	0	Flag	0.05	999	999	0
S067-A07	Lactococcus lactis subsp. cremoris DSM 20069 (2)	Unknown	1	Ecfaeca_acuI	Test	999	-1	0	Flag	0.05	999	999	0
S068-A07	Leuconostoc mesenteroides DSM 20343 (2)	Unknown	1	Ecfaeca_acuI	Test	999	-1	0	Flag	0.05	999	999	0
S069-A07	Propionibacterium freudenreichii DSM 20271 (2)	Unknown	1	Ecfaeca_acuI	Test	999	-1	0	Flag	0.05	999	999	0
S084-A07	Lactobacillus plantarum FAM 18858 (2)	Unknown	1	Ecfaeca_acuI	Test	999	-1	0	Flag	0.05	999	999	0
S083-A07	Lactobacillus paracasei DSM 5622 (2)	Unknown	1	Ecfaeca_acuI	Test	999	-1	0	Flag	0.05	999	999	0
S082-A07	Lactobacillus fermentum FAM 11660 (2)	Unknown	1	Ecfaeca_acuI	Test	999	-1	0	Flag	0.05	999	999	0
S079-A07	Enterococcus durans DSM 20633 (2)	Unknown	1	Ecfaeca_acuI	Test	999	-1	0	Flag	0.05	999	999	0
S080-A07	Enterococcus faecium FAM 19316 (2)	Unknown	1	Ecfaeca_acuI	Test	999	-1	0	Flag	0.05	999	999	0
S081-A07	Lactobacillus coryniformis DSM 20004 (2)	Unknown	1	Ecfaeca_acuI	Test	999	-1	0	Flag	0.05	999	999	0
S096-A07	6 Mock 10^3 (preamp)	Unknown	1	Ecfaeca_acuI	Test	18.5147738515033	151768.736447086	0.96	Pass	0.05	74.112304382712	999	1
S095-A07	Clostridium beijerinckii DSM 791 (2)	Unknown	1	Ecfaeca_acuI	Test	999	-1	0	Flag	0.05	999	999	0
S094-A07	Leuconostoc pseudomesenteroides DSM 20193 (2)	Unknown	1	Ecfaeca_acuI	Test	999	-1	0	Flag	0.05	999	999	0
S091-A07	Lactococcus lactis subsp. cremoris FAM 17873 (2)	Unknown	1	Ecfaeca_acuI	Test	999	-1	0	Flag	0.05	999	999	0
S092-A07	Leuconostoc mesenteroides DSM 20241 (2)	Unknown	1	Ecfaeca_acuI	Test	999	-1	0	Flag	0.05	999	999	0
S093-A07	Propionibacterium freudenreichii FAM 15217.1 (2)	Unknown	1	Ecfaeca_acuI	Test	999	-1	0	Flag	0.05	999	999	0
S105-A07	Lactobacillus curvatus DSM 20019 (2)	Unknown	1	Ecfaeca_acuI	Test	999	-1	0	Flag	0.05	999	999	0
S104-A07	Lactobacillus brevis DSM 20054 (2)	Unknown	1	Ecfaeca_acuI	Test	999	-1	0	Flag	0.05	999	999	0
S103-A07	Enterococcus durans FAM 19822 (2)	Unknown	1	Ecfaeca_acuI	Test	999	-1	0	Flag	0.05	999	999	0
S106-A07	Lactobacillus fermentum FAM 20347 (2)	Unknown	1	Ecfaeca_acuI	Test	999	-1	0	Flag	0.05	999	999	0
S107-A07	Lactobacillus paracasei FAM 18133.2 (2)	Unknown	1	Ecfaeca_acuI	Test	999	-1	0	Flag	0.05	999	999	0
S108-A07	Lactobacillus rhamnosus DSM 20021 (2)	Unknown	1	Ecfaeca_acuI	Test	999	-1	0	Flag	0.05	999	999	0
S117-A07	Propionibacterium freudenreichii FAM 15346 (2)	Unknown	1	Ecfaeca_acuI	Test	999	-1	0	Flag	0.05	999	999	0
S116-A07	Pediococcus acidilactici DSM 20284 (2)	Unknown	1	Ecfaeca_acuI	Test	999	-1	0	Flag	0.05	999	999	0
S115-A07	Lactococcus lactis subsp. cremoris FAM 23216 (2)	Unknown	1	Ecfaeca_acuI	Test	999	-1	0	Flag	0.05	999	999	0
S118-A07	Pediococcus stilesii DSM 18001 (2)	Unknown	1	Ecfaeca_acuI	Test	999	-1	0	Flag	0.05	999	999	0
S119-A07	Std_24 (10^8 c/ul) (2)	Standard	100000000	Ecfaeca_acuI	Test	8.40085851859767	101716488.926816	0.94	Pass	0.05	73.2320489664789	999	1
S120-A07	7 Mock 10^2 (preamp)	Unknown	1	Ecfaeca_acuI	Test	22.1230799162459	14889.6894826481	0.96	Pass	0.05	74.253335089473	999	1
S129-A07	Lactobacillus curvatus FAM 18731 (2)	Unknown	1	Ecfaeca_acuI	Test	999	-1	0	Flag	0.05	999	999	0
S128-A07	Lactobacillus brevis CCUG 33268 (2)	Unknown	1	Ecfaeca_acuI	Test	999	-1	0	Flag	0.05	999	999	0
S127-A07	Enterococcus durans FAM 22256 (2)	Unknown	1	Ecfaeca_acuI	Test	999	-1	0	Flag	0.05	999	999	0
S130-A07	Lactobacillus helveticus DSM 20075 (2)	Unknown	1	Ecfaeca_acuI	Test	999	-1	0	Flag	0.05	999	999	0
S131-A07	Lactobacillus paracasei FAM 19331 (2)	Unknown	1	Ecfaeca_acuI	Test	999	-1	0	Flag	0.05	999	999	0
S132-A07	Lactobacillus rhamnosus FAM 19984 (2)	Unknown	1	Ecfaeca_acuI	Test	999	-1	0	Flag	0.05	999	999	0
S141-A07	Streptococcus thermophilus DSM 20617 (2)	Unknown	1	Ecfaeca_acuI	Test	999	-1	0	Flag	0.05	999	999	0
S140-A07	Pediococcus acidilactici FAM 13881 (2)	Unknown	1	Ecfaeca_acuI	Test	999	-1	0	Flag	0.05	999	999	0
S139-A07	Lactococcus lactis subsp. lactis ATCC 19435 (2)	Unknown	1	Ecfaeca_acuI	Test	999	-1	0	Flag	0.05	999	999	0
S142-A07	Streptococcus salivarius DSM 20560 (2)	Unknown	1	Ecfaeca_acuI	Test	999	-1	0	Flag	0.05	999	999	0
S143-A07	Std_24 (10^7 c/ul) (2)	Standard	10000000	Ecfaeca_acuI	Test	12.280283858555	8381731.44463048	0.87	Pass	0.05	73.1421936607151	999	1
S144-A07	8 Mock 10^1 (preamp)	Unknown	1	Ecfaeca_acuI	Test	27.501904398034	467.562210702952	0	Flag	0.05	999	999	0
S153-A07	Lactobacillus curvatus FAM 18867 (2)	Unknown	1	Ecfaeca_acuI	Test	999	-1	0	Flag	0.05	999	999	0
S152-A07	Lactobacillus brevis CCUG 48612 (2)	Unknown	1	Ecfaeca_acuI	Test	999	-1	0	Flag	0.05	999	999	0
S151-A07	Enterococcus faecalis ATCC 19433 (2)	Unknown	1	Ecfaeca_acuI	Test	18.0500817585463	204660.862039637	0.85	Pass	0.05	73.3807357941785	999	1
S154-A07	Lactobacillus helveticus FAM 13019 (2)	Unknown	1	Ecfaeca_acuI	Test	999	-1	0	Flag	0.05	999	999	0
S155-A07	Lactobacillus paraplantarum DSM 10667 (2)	Unknown	1	Ecfaeca_acuI	Test	999	-1	0	Flag	0.05	999	999	0
S156-A07	Lactobacillus rhamnosus FAM 22674 (2)	Unknown	1	Ecfaeca_acuI	Test	999	-1	0	Flag	0.05	999	999	0
S165-A07	Streptococcus thermophilus FAM 10792 (2)	Unknown	1	Ecfaeca_acuI	Test	999	-1	0	Flag	0.05	999	999	0
S164-A07	Pediococcus acidilactici FAM 19158 (2)	Unknown	1	Ecfaeca_acuI	Test	999	-1	0	Flag	0.05	999	999	0
S163-A07	Lactococcus lactis subsp. lactis FAM 17950 (2)	Unknown	1	Ecfaeca_acuI	Test	999	-1	0	Flag	0.05	999	999	0
S166-A07	Acidipropionibacterium acidipropionici DSM 4900 (2)	Unknown	1	Ecfaeca_acuI	Test	999	-1	0	Flag	0.05	999	999	0
S167-A07	Std_24 (10^6 c/ul) (2)	Standard	1000000	Ecfaeca_acuI	Test	16.3168908441767	624242.952753781	0.9	Pass	0.05	73.2516290811686	999	1
S168-A07	9 Mock NTC (preamp)	Unknown	1	Ecfaeca_acuI	Test	999	-1	0	Flag	0.05	999	999	0
S177-A07	Lactobacillus delbrueckii DSM 20081 (2)	Unknown	1	Ecfaeca_acuI	Test	999	-1	0	Flag	0.05	999	999	0
S176-A07	Lactobacillus casei ATCC 393 (2)	Unknown	1	Ecfaeca_acuI	Test	999	-1	0	Flag	0.05	999	999	0
S175-A07	Enterococcus faecalis FAM 22123 (2)	Unknown	1	Ecfaeca_acuI	Test	17.1435473723103	366736.947048092	0.89	Pass	0.05	73.4371427598709	999	1
S178-A07	Lactobacillus helveticus FAM 19190 (2)	Unknown	1	Ecfaeca_acuI	Test	999	-1	0	Flag	0.05	999	999	0
S179-A07	Lactobacillus paraplantarum DSM 10641 (2)	Unknown	1	Ecfaeca_acuI	Test	999	-1	0	Flag	0.05	999	999	0
S180-A07	Lactobacillus sakei FAM 14960 (2)	Unknown	1	Ecfaeca_acuI	Test	999	-1	0	Flag	0.05	999	999	0
S189-A07	Streptococcus thermophilus FAM 21476 (2)	Unknown	1	Ecfaeca_acuI	Test	999	-1	0	Flag	0.05	999	999	0
S188-A07	Pediococcus pentosaceus DSM 20336 (2)	Unknown	1	Ecfaeca_acuI	Test	999	-1	0	Flag	0.05	999	999	0
S187-A07	Lactococcus lactis subsp. lactis FAM 23201 (2)	Unknown	1	Ecfaeca_acuI	Test	999	-1	0	Flag	0.05	999	999	0
S190-A07	Acidipropionibacterium jensenii DSM 20535 (2)	Unknown	1	Ecfaeca_acuI	Test	999	-1	0	Flag	0.05	999	999	0
S191-A07	Std_24 (10^5 c/ul) (2)	Standard	100000	Ecfaeca_acuI	Test	20.2570196240482	49469.0079049787	0.85	Pass	0.05	73.4471120432326	999	1
S192-A07	NTC (TE) (2)	NTC	1	Ecfaeca_acuI	Test	999	-1	0	Flag	0.05	999	999	0
S001-A19	Clostridium tyrobutyricum DSM 2637 (1)	Unknown	1	Lbcoryn_aroE	Test	999	-1	0	Flag	0.05	999	999	0
S002-A19	Enterococcus faecalis DSM 20376 (1)	Unknown	1	Lbcoryn_aroE	Test	999	-1	0	Flag	0.05	999	999	0
S003-A19	Lactobacillus casei FAM 20446 (1)	Unknown	1	Lbcoryn_aroE	Test	999	-1	0	Flag	0.05	999	999	0
S006-A19	Lactobacillus paraplantarum FAM 18197 (1)	Unknown	1	Lbcoryn_aroE	Test	999	-1	0	Flag	0.05	999	999	0
S005-A19	Lactobacillus parabuchneri DSM 5707 (1)	Unknown	1	Lbcoryn_aroE	Test	999	-1	0	Flag	0.05	999	999	0
S004-A19	Lactobacillus delbrueckii DSM 20074 (1)	Unknown	1	Lbcoryn_aroE	Test	999	-1	0	Flag	0.05	999	999	0
S013-A19	Lactobacillus sakei DSM 15831 (1)	Unknown	1	Lbcoryn_aroE	Test	999	-1	0	Flag	0.05	999	999	0
S014-A19	Leuconostoc mesenteroides DSM 20346 (1)	Unknown	1	Lbcoryn_aroE	Test	999	-1	0	Flag	0.05	999	999	0
S015-A19	Pediococcus pentosaceus DSM 20333 (1)	Unknown	1	Lbcoryn_aroE	Test	999	-1	0	Flag	0.05	999	999	0
S018-A19	Std_24 (10^4 c/ul) (1)	Standard	10000	Lbcoryn_aroE	Test	20.7005824248498	9476.76315108493	0.94	Pass	0.05	81.5858703583963	999	1
S017-A19	Acidipropionibacterium thoenii DSM 20276 (1)	Unknown	1	Lbcoryn_aroE	Test	999	-1	0	Flag	0.05	999	999	0
S016-A19	Clostridium butyricum DSM 10702 (1)	Unknown	1	Lbcoryn_aroE	Test	999	-1	0	Flag	0.05	999	999	0
S025-A19	Clostridium tyrobutyricum FAM 1550 (1)	Unknown	1	Lbcoryn_aroE	Test	999	-1	0	Flag	0.05	999	999	0
S026-A19	Enterococcus faecium DSM 20477 (1)	Unknown	1	Lbcoryn_aroE	Test	999	-1	0	Flag	0.05	999	999	0
S027-A19	Lactobacillus coryniformis FAM 20761 (1)	Unknown	1	Lbcoryn_aroE	Test	14.7176175484563	502313.696888581	0.93	Pass	0.05	81.5972319970368	999	1
S030-A19	Lactobacillus plantarum DSM 20174 (1)	Unknown	1	Lbcoryn_aroE	Test	999	-1	0	Flag	0.05	999	999	0
S029-A19	Lactobacillus parabuchneri FAM 21731 (1)	Unknown	1	Lbcoryn_aroE	Test	999	-1	0	Flag	0.05	999	999	0
S028-A19	Lactobacillus delbrueckii DSM 20072 (1)	Unknown	1	Lbcoryn_aroE	Test	999	-1	0	Flag	0.05	999	999	0
S037-A19	Lactobacillus sakei DSM 20017 (1)	Unknown	1	Lbcoryn_aroE	Test	999	-1	0	Flag	0.05	999	999	0
S038-A19	Leuconostoc mesenteroides DSM 20484 (1)	Unknown	1	Lbcoryn_aroE	Test	999	-1	0	Flag	0.05	999	999	0
S039-A19	Pediococcus pentosaceus DSM 20280 (1)	Unknown	1	Lbcoryn_aroE	Test	999	-1	0	Flag	0.05	999	999	0
S042-A19	Std_24 (10^3 c/ul) (1)	Standard	1000	Lbcoryn_aroE	Test	25.5952051162723	368.137204540063	0.96	Pass	0.05	81.2357349197128	999	1
S041-A19	Clostridium sporogenes DSM 795 (1)	Unknown	1	Lbcoryn_aroE	Test	999	-1	0	Flag	0.05	999	999	0
S040-A19	Leuconostoc carnosum DSM 5576 (1)	Unknown	1	Lbcoryn_aroE	Test	999	-1	0	Flag	0.05	999	999	0
S049-A19	Clostridium tyrobutyricum FAM 22550 (1)	Unknown	1	Lbcoryn_aroE	Test	999	-1	0	Flag	0.05	999	999	0
S050-A19	Enterococcus faecium FAM 1711 (1)	Unknown	1	Lbcoryn_aroE	Test	999	-1	0	Flag	0.05	999	999	0
S051-A19	Lactobacillus coryniformis DSM 20001 (1)	Unknown	1	Lbcoryn_aroE	Test	14.2753359545567	673662.524111983	0.93	Pass	0.05	81.2765600752323	999	1
S054-A19	Lactobacillus plantarum ATCC 8014 (1)	Unknown	1	Lbcoryn_aroE	Test	999	-1	0	Flag	0.05	999	999	0
S053-A19	Lactobacillus parabuchneri FAM 21823 (1)	Unknown	1	Lbcoryn_aroE	Test	999	-1	0	Flag	0.05	999	999	0
S052-A19	Lactobacillus fermentum DSM 20052 (1)	Unknown	1	Lbcoryn_aroE	Test	999	-1	0	Flag	0.05	999	999	0
S061-A19	Lactococcus lactis subsp. cremoris DSM 20069 (1)	Unknown	1	Lbcoryn_aroE	Test	999	-1	0	Flag	0.05	999	999	0
S062-A19	Leuconostoc mesenteroides DSM 20343 (1)	Unknown	1	Lbcoryn_aroE	Test	999	-1	0	Flag	0.05	999	999	0
S063-A19	Propionibacterium freudenreichii DSM 20271 (1)	Unknown	1	Lbcoryn_aroE	Test	999	-1	0	Flag	0.05	999	999	0
S066-A19	0 Mock Fail	Unknown	1	Lbcoryn_aroE	Test	20.1670431012181	13502.9371424506	0.81	Pass	0.05	82.5680696536572	999	1
S065-A19	Lactobacillus buchneri DSM 20057 (1)	Unknown	1	Lbcoryn_aroE	Test	999	-1	0	Flag	0.05	999	999	0
S064-A19	Leuconostoc lactis DSM 20202 (1)	Unknown	1	Lbcoryn_aroE	Test	999	-1	0	Flag	0.05	999	999	0
S073-A19	Enterococcus durans DSM 20633 (1)	Unknown	1	Lbcoryn_aroE	Test	999	-1	0	Flag	0.05	999	999	0
S074-A19	Enterococcus faecium FAM 19316 (1)	Unknown	1	Lbcoryn_aroE	Test	999	-1	0	Flag	0.05	999	999	0
S075-A19	Lactobacillus coryniformis DSM 20004 (1)	Unknown	1	Lbcoryn_aroE	Test	14.6496861187426	525476.304372048	0.94	Pass	0.05	81.5603846640926	999	1
S078-A19	Lactobacillus plantarum FAM 18858 (1)	Unknown	1	Lbcoryn_aroE	Test	999	-1	0	Flag	0.05	999	999	0
S077-A19	Lactobacillus paracasei DSM 5622 (1)	Unknown	1	Lbcoryn_aroE	Test	999	-1	0	Flag	0.05	999	999	0
S076-A19	Lactobacillus fermentum FAM 11660 (1)	Unknown	1	Lbcoryn_aroE	Test	999	-1	0	Flag	0.05	999	999	0
S085-A19	Lactococcus lactis subsp. cremoris FAM 17873 (1)	Unknown	1	Lbcoryn_aroE	Test	999	-1	0	Flag	0.05	999	999	0
S086-A19	Leuconostoc mesenteroides DSM 20241 (1)	Unknown	1	Lbcoryn_aroE	Test	999	-1	0	Flag	0.05	999	999	0
S087-A19	Propionibacterium freudenreichii FAM 15217.1 (1)	Unknown	1	Lbcoryn_aroE	Test	999	-1	0	Flag	0.05	999	999	0
S090-A19	1 Mock 10^5	Unknown	1	Lbcoryn_aroE	Test	17.8874736813176	61292.8045755191	0.9	Pass	0.05	81.3906784667854	999	1
S089-A19	Clostridium beijerinckii DSM 791 (1)	Unknown	1	Lbcoryn_aroE	Test	999	-1	0	Flag	0.05	999	999	0
S088-A19	Leuconostoc pseudomesenteroides DSM 20193 (1)	Unknown	1	Lbcoryn_aroE	Test	999	-1	0	Flag	0.05	999	999	0
S100-A19	Lactobacillus fermentum FAM 20347 (1)	Unknown	1	Lbcoryn_aroE	Test	999	-1	0	Flag	0.05	999	999	0
S101-A19	Lactobacillus paracasei FAM 18133.2 (1)	Unknown	1	Lbcoryn_aroE	Test	999	-1	0	Flag	0.05	999	999	0
S102-A19	Lactobacillus rhamnosus DSM 20021 (1)	Unknown	1	Lbcoryn_aroE	Test	999	-1	0	Flag	0.05	999	999	0
S099-A19	Lactobacillus curvatus DSM 20019 (1)	Unknown	1	Lbcoryn_aroE	Test	999	-1	0	Flag	0.05	999	999	0
S098-A19	Lactobacillus brevis DSM 20054 (1)	Unknown	1	Lbcoryn_aroE	Test	999	-1	0	Flag	0.05	999	999	0
S097-A19	Enterococcus durans FAM 19822 (1)	Unknown	1	Lbcoryn_aroE	Test	999	-1	0	Flag	0.05	999	999	0
S112-A19	Pediococcus stilesii DSM 18001 (1)	Unknown	1	Lbcoryn_aroE	Test	999	-1	0	Flag	0.05	999	999	0
S113-A19	Std_24 (10^8 c/ul) (1)	Standard	100000000	Lbcoryn_aroE	Test	6.79950257902501	96163043.6885033	0.97	Pass	0.05	81.2259604700247	999	1
S114-A19	2 Mock 10^4	Unknown	1	Lbcoryn_aroE	Test	20.839744287857	8640.78118579338	0.94	Pass	0.05	81.3012084078674	999	1
S111-A19	Propionibacterium freudenreichii FAM 15346 (1)	Unknown	1	Lbcoryn_aroE	Test	999	-1	0	Flag	0.05	999	999	0
S110-A19	Pediococcus acidilactici DSM 20284 (1)	Unknown	1	Lbcoryn_aroE	Test	999	-1	0	Flag	0.05	999	999	0
S109-A19	Lactococcus lactis subsp. cremoris FAM 23216 (1)	Unknown	1	Lbcoryn_aroE	Test	999	-1	0	Flag	0.05	999	999	0
S124-A19	Lactobacillus helveticus DSM 20075 (1)	Unknown	1	Lbcoryn_aroE	Test	999	-1	0	Flag	0.05	999	999	0
S125-A19	Lactobacillus paracasei FAM 19331 (1)	Unknown	1	Lbcoryn_aroE	Test	999	-1	0	Flag	0.05	999	999	0
S126-A19	Lactobacillus rhamnosus FAM 19984 (1)	Unknown	1	Lbcoryn_aroE	Test	999	-1	0	Flag	0.05	999	999	0
S123-A19	Lactobacillus curvatus FAM 18731 (1)	Unknown	1	Lbcoryn_aroE	Test	999	-1	0	Flag	0.05	999	999	0
S122-A19	Lactobacillus brevis CCUG 33268 (1)	Unknown	1	Lbcoryn_aroE	Test	999	-1	0	Flag	0.05	999	999	0
S121-A19	Enterococcus durans FAM 22256 (1)	Unknown	1	Lbcoryn_aroE	Test	999	-1	0	Flag	0.05	999	999	0
S136-A19	Streptococcus salivarius DSM 20560 (1)	Unknown	1	Lbcoryn_aroE	Test	999	-1	0	Flag	0.05	999	999	0
S137-A19	Std_24 (10^7 c/ul) (1)	Standard	10000000	Lbcoryn_aroE	Test	10.0835531694685	10877556.896334	0.96	Pass	0.05	81.2731727638435	999	1
S138-A19	3 Mock 10^3	Unknown	1	Lbcoryn_aroE	Test	24.3232435208378	856.23751916427	0.98	Pass	0.05	81.2395279881731	999	1
S135-A19	Streptococcus thermophilus DSM 20617 (1)	Unknown	1	Lbcoryn_aroE	Test	999	-1	0	Flag	0.05	999	999	0
S134-A19	Pediococcus acidilactici FAM 13881 (1)	Unknown	1	Lbcoryn_aroE	Test	999	-1	0	Flag	0.05	999	999	0
S133-A19	Lactococcus lactis subsp. lactis ATCC 19435 (1)	Unknown	1	Lbcoryn_aroE	Test	999	-1	0	Flag	0.05	999	999	0
S148-A19	Lactobacillus helveticus FAM 13019 (1)	Unknown	1	Lbcoryn_aroE	Test	999	-1	0	Flag	0.05	999	999	0
S149-A19	Lactobacillus paraplantarum DSM 10667 (1)	Unknown	1	Lbcoryn_aroE	Test	27.446055431633	107.792132789471	0	Flag	0.05	999	999	0
S150-A19	Lactobacillus rhamnosus FAM 22674 (1)	Unknown	1	Lbcoryn_aroE	Test	999	-1	0	Flag	0.05	999	999	0
S147-A19	Lactobacillus curvatus FAM 18867 (1)	Unknown	1	Lbcoryn_aroE	Test	999	-1	0	Flag	0.05	999	999	0
S146-A19	Lactobacillus brevis CCUG 48612 (1)	Unknown	1	Lbcoryn_aroE	Test	999	-1	0	Flag	0.05	999	999	0
S145-A19	Enterococcus faecalis ATCC 19433 (1)	Unknown	1	Lbcoryn_aroE	Test	999	-1	0	Flag	0.05	999	999	0
S160-A19	Acidipropionibacterium acidipropionici DSM 4900 (1)	Unknown	1	Lbcoryn_aroE	Test	999	-1	0	Flag	0.05	999	999	0
S161-A19	Std_24 (10^6 c/ul) (1)	Standard	1000000	Lbcoryn_aroE	Test	13.7336531175614	965067.302424232	0.97	Pass	0.05	81.4124446982895	999	1
S162-A19	4 Mock 10^2	Unknown	1	Lbcoryn_aroE	Test	26.2108888595158	244.662344150374	0	Flag	0.05	999	999	0
S159-A19	Streptococcus thermophilus FAM 10792 (1)	Unknown	1	Lbcoryn_aroE	Test	999	-1	0	Flag	0.05	999	999	0
S158-A19	Pediococcus acidilactici FAM 19158 (1)	Unknown	1	Lbcoryn_aroE	Test	999	-1	0	Flag	0.05	999	999	0
S157-A19	Lactococcus lactis subsp. lactis FAM 17950 (1)	Unknown	1	Lbcoryn_aroE	Test	999	-1	0	Flag	0.05	999	999	0
S172-A19	Lactobacillus helveticus FAM 19190 (1)	Unknown	1	Lbcoryn_aroE	Test	999	-1	0	Flag	0.05	999	999	0
S173-A19	Lactobacillus paraplantarum DSM 10641 (1)	Unknown	1	Lbcoryn_aroE	Test	999	-1	0	Flag	0.05	999	999	0
S174-A19	Lactobacillus sakei FAM 14960 (1)	Unknown	1	Lbcoryn_aroE	Test	999	-1	0	Flag	0.05	999	999	0
S171-A19	Lactobacillus delbrueckii DSM 20081 (1)	Unknown	1	Lbcoryn_aroE	Test	999	-1	0	Flag	0.05	999	999	0
S170-A19	Lactobacillus casei ATCC 393 (1)	Unknown	1	Lbcoryn_aroE	Test	999	-1	0	Flag	0.05	999	999	0
S169-A19	Enterococcus faecalis FAM 22123 (1)	Unknown	1	Lbcoryn_aroE	Test	999	-1	0	Flag	0.05	999	999	0
S184-A19	Acidipropionibacterium jensenii DSM 20535 (1)	Unknown	1	Lbcoryn_aroE	Test	999	-1	0	Flag	0.05	999	999	0
S185-A19	Std_24 (10^5 c/ul) (1)	Standard	100000	Lbcoryn_aroE	Test	17.3439779684234	87911.8026351279	0.94	Pass	0.05	81.7832776552146	999	1
S186-A19	NTC (TE) (1)	NTC	1	Lbcoryn_aroE	Test	999	-1	0	Flag	0.05	999	999	0
S183-A19	Streptococcus thermophilus FAM 21476 (1)	Unknown	1	Lbcoryn_aroE	Test	999	-1	0	Flag	0.05	999	999	0
S182-A19	Pediococcus pentosaceus DSM 20336 (1)	Unknown	1	Lbcoryn_aroE	Test	999	-1	0	Flag	0.05	999	999	0
S181-A19	Lactococcus lactis subsp. lactis FAM 23201 (1)	Unknown	1	Lbcoryn_aroE	Test	999	-1	0	Flag	0.05	999	999	0
S012-A19	Lactobacillus paraplantarum FAM 18197 (2)	Unknown	1	Lbcoryn_aroE	Test	999	-1	0	Flag	0.05	999	999	0
S011-A19	Lactobacillus parabuchneri DSM 5707 (2)	Unknown	1	Lbcoryn_aroE	Test	999	-1	0	Flag	0.05	999	999	0
S010-A19	Lactobacillus delbrueckii DSM 20074 (2)	Unknown	1	Lbcoryn_aroE	Test	999	-1	0	Flag	0.05	999	999	0
S007-A19	Clostridium tyrobutyricum DSM 2637 (2)	Unknown	1	Lbcoryn_aroE	Test	999	-1	0	Flag	0.05	999	999	0
S008-A19	Enterococcus faecalis DSM 20376 (2)	Unknown	1	Lbcoryn_aroE	Test	999	-1	0	Flag	0.05	999	999	0
S009-A19	Lactobacillus casei FAM 20446 (2)	Unknown	1	Lbcoryn_aroE	Test	23.7724073137101	1234.09191237965	0.96	Pass	0.05	81.3616642681815	999	1
S024-A19	Std_24 (10^4 c/ul) (2)	Standard	10000	Lbcoryn_aroE	Test	20.7741292461507	9025.33916538422	0.95	Pass	0.05	81.2143312935582	999	1
S023-A19	Acidipropionibacterium thoenii DSM 20276 (2)	Unknown	1	Lbcoryn_aroE	Test	999	-1	0	Flag	0.05	999	999	0
S022-A19	Clostridium butyricum DSM 10702 (2)	Unknown	1	Lbcoryn_aroE	Test	999	-1	0	Flag	0.05	999	999	0
S019-A19	Lactobacillus sakei DSM 15831 (2)	Unknown	1	Lbcoryn_aroE	Test	999	-1	0	Flag	0.05	999	999	0
S020-A19	Leuconostoc mesenteroides DSM 20346 (2)	Unknown	1	Lbcoryn_aroE	Test	999	-1	0	Flag	0.05	999	999	0
S021-A19	Pediococcus pentosaceus DSM 20333 (2)	Unknown	1	Lbcoryn_aroE	Test	999	-1	0	Flag	0.05	999	999	0
S036-A19	Lactobacillus plantarum DSM 20174 (2)	Unknown	1	Lbcoryn_aroE	Test	999	-1	0	Flag	0.05	999	999	0
S035-A19	Lactobacillus parabuchneri FAM 21731 (2)	Unknown	1	Lbcoryn_aroE	Test	999	-1	0	Flag	0.05	999	999	0
S034-A19	Lactobacillus delbrueckii DSM 20072 (2)	Unknown	1	Lbcoryn_aroE	Test	999	-1	0	Flag	0.05	999	999	0
S031-A19	Clostridium tyrobutyricum FAM 1550 (2)	Unknown	1	Lbcoryn_aroE	Test	999	-1	0	Flag	0.05	999	999	0
S032-A19	Enterococcus faecium DSM 20477 (2)	Unknown	1	Lbcoryn_aroE	Test	999	-1	0	Flag	0.05	999	999	0
S033-A19	Lactobacillus coryniformis FAM 20761 (2)	Unknown	1	Lbcoryn_aroE	Test	13.9084081945792	859394.306573912	0.95	Pass	0.05	81.150446054303	999	1
S048-A19	Std_24 (10^3 c/ul) (2)	Standard	1000	Lbcoryn_aroE	Test	23.3800351223255	1601.14542792163	0.93	Pass	0.05	81.1484074985897	999	1
S047-A19	Clostridium sporogenes DSM 795 (2)	Unknown	1	Lbcoryn_aroE	Test	999	-1	0	Flag	0.05	999	999	0
S046-A19	Leuconostoc carnosum DSM 5576 (2)	Unknown	1	Lbcoryn_aroE	Test	999	-1	0	Flag	0.05	999	999	0
S043-A19	Lactobacillus sakei DSM 20017 (2)	Unknown	1	Lbcoryn_aroE	Test	999	-1	0	Flag	0.05	999	999	0
S044-A19	Leuconostoc mesenteroides DSM 20484 (2)	Unknown	1	Lbcoryn_aroE	Test	999	-1	0	Flag	0.05	999	999	0
S045-A19	Pediococcus pentosaceus DSM 20280 (2)	Unknown	1	Lbcoryn_aroE	Test	999	-1	0	Flag	0.05	999	999	0
S060-A19	Lactobacillus plantarum ATCC 8014 (2)	Unknown	1	Lbcoryn_aroE	Test	999	-1	0	Flag	0.05	999	999	0
S059-A19	Lactobacillus parabuchneri FAM 21823 (2)	Unknown	1	Lbcoryn_aroE	Test	999	-1	0	Flag	0.05	999	999	0
S058-A19	Lactobacillus fermentum DSM 20052 (2)	Unknown	1	Lbcoryn_aroE	Test	999	-1	0	Flag	0.05	999	999	0
S055-A19	Clostridium tyrobutyricum FAM 22550 (2)	Unknown	1	Lbcoryn_aroE	Test	999	-1	0	Flag	0.05	999	999	0
S056-A19	Enterococcus faecium FAM 1711 (2)	Unknown	1	Lbcoryn_aroE	Test	999	-1	0	Flag	0.05	999	999	0
S057-A19	Lactobacillus coryniformis DSM 20001 (2)	Unknown	1	Lbcoryn_aroE	Test	13.8236577278431	909113.075180686	0.96	Pass	0.05	81.1121431309695	999	1
S072-A19	5 Mock 10^4 (preamp)	Unknown	1	Lbcoryn_aroE	Test	13.5893068983213	1062083.7725474	0.95	Pass	0.05	81.9862248161272	999	1
S071-A19	Lactobacillus buchneri DSM 20057 (2)	Unknown	1	Lbcoryn_aroE	Test	999	-1	0	Flag	0.05	999	999	0
S070-A19	Leuconostoc lactis DSM 20202 (2)	Unknown	1	Lbcoryn_aroE	Test	999	-1	0	Flag	0.05	999	999	0
S067-A19	Lactococcus lactis subsp. cremoris DSM 20069 (2)	Unknown	1	Lbcoryn_aroE	Test	999	-1	0	Flag	0.05	999	999	0
S068-A19	Leuconostoc mesenteroides DSM 20343 (2)	Unknown	1	Lbcoryn_aroE	Test	999	-1	0	Flag	0.05	999	999	0
S069-A19	Propionibacterium freudenreichii DSM 20271 (2)	Unknown	1	Lbcoryn_aroE	Test	999	-1	0	Flag	0.05	999	999	0
S084-A19	Lactobacillus plantarum FAM 18858 (2)	Unknown	1	Lbcoryn_aroE	Test	999	-1	0	Flag	0.05	999	999	0
S083-A19	Lactobacillus paracasei DSM 5622 (2)	Unknown	1	Lbcoryn_aroE	Test	999	-1	0	Flag	0.05	999	999	0
S082-A19	Lactobacillus fermentum FAM 11660 (2)	Unknown	1	Lbcoryn_aroE	Test	999	-1	0	Flag	0.05	999	999	0
S079-A19	Enterococcus durans DSM 20633 (2)	Unknown	1	Lbcoryn_aroE	Test	999	-1	0	Flag	0.05	999	999	0
S080-A19	Enterococcus faecium FAM 19316 (2)	Unknown	1	Lbcoryn_aroE	Test	999	-1	0	Flag	0.05	999	999	0
S081-A19	Lactobacillus coryniformis DSM 20004 (2)	Unknown	1	Lbcoryn_aroE	Test	15.1234657162227	383714.239036369	0.94	Pass	0.05	81.197304592639	999	1
S096-A19	6 Mock 10^3 (preamp)	Unknown	1	Lbcoryn_aroE	Test	16.9748523593385	112313.173427721	0.92	Pass	0.05	81.9266383810989	999	1
S095-A19	Clostridium beijerinckii DSM 791 (2)	Unknown	1	Lbcoryn_aroE	Test	999	-1	0	Flag	0.05	999	999	0
S094-A19	Leuconostoc pseudomesenteroides DSM 20193 (2)	Unknown	1	Lbcoryn_aroE	Test	999	-1	0	Flag	0.05	999	999	0
S091-A19	Lactococcus lactis subsp. cremoris FAM 17873 (2)	Unknown	1	Lbcoryn_aroE	Test	999	-1	0	Flag	0.05	999	999	0
S092-A19	Leuconostoc mesenteroides DSM 20241 (2)	Unknown	1	Lbcoryn_aroE	Test	999	-1	0	Flag	0.05	999	999	0
S093-A19	Propionibacterium freudenreichii FAM 15217.1 (2)	Unknown	1	Lbcoryn_aroE	Test	999	-1	0	Flag	0.05	999	999	0
S105-A19	Lactobacillus curvatus DSM 20019 (2)	Unknown	1	Lbcoryn_aroE	Test	999	-1	0	Flag	0.05	999	999	0
S104-A19	Lactobacillus brevis DSM 20054 (2)	Unknown	1	Lbcoryn_aroE	Test	999	-1	0	Flag	0.05	999	999	0
S103-A19	Enterococcus durans FAM 19822 (2)	Unknown	1	Lbcoryn_aroE	Test	999	-1	0	Flag	0.05	999	999	0
S106-A19	Lactobacillus fermentum FAM 20347 (2)	Unknown	1	Lbcoryn_aroE	Test	999	-1	0	Flag	0.05	999	999	0
S107-A19	Lactobacillus paracasei FAM 18133.2 (2)	Unknown	1	Lbcoryn_aroE	Test	999	-1	0	Flag	0.05	999	999	0
S108-A19	Lactobacillus rhamnosus DSM 20021 (2)	Unknown	1	Lbcoryn_aroE	Test	999	-1	0	Flag	0.05	999	999	0
S117-A19	Propionibacterium freudenreichii FAM 15346 (2)	Unknown	1	Lbcoryn_aroE	Test	999	-1	0	Flag	0.05	999	999	0
S116-A19	Pediococcus acidilactici DSM 20284 (2)	Unknown	1	Lbcoryn_aroE	Test	999	-1	0	Flag	0.05	999	999	0
S115-A19	Lactococcus lactis subsp. cremoris FAM 23216 (2)	Unknown	1	Lbcoryn_aroE	Test	999	-1	0	Flag	0.05	999	999	0
S118-A19	Pediococcus stilesii DSM 18001 (2)	Unknown	1	Lbcoryn_aroE	Test	999	-1	0	Flag	0.05	999	999	0
S119-A19	Std_24 (10^8 c/ul) (2)	Standard	100000000	Lbcoryn_aroE	Test	6.67022981527357	104776802.565489	0.97	Pass	0.05	81.1588916789471	999	1
S120-A19	7 Mock 10^2 (preamp)	Unknown	1	Lbcoryn_aroE	Test	20.380811557684	11717.0774564476	0.92	Pass	0.05	82.0364047874997	999	1
S129-A19	Lactobacillus curvatus FAM 18731 (2)	Unknown	1	Lbcoryn_aroE	Test	999	-1	0	Flag	0.05	999	999	0
S128-A19	Lactobacillus brevis CCUG 33268 (2)	Unknown	1	Lbcoryn_aroE	Test	999	-1	0	Flag	0.05	999	999	0
S127-A19	Enterococcus durans FAM 22256 (2)	Unknown	1	Lbcoryn_aroE	Test	999	-1	0	Flag	0.05	999	999	0
S130-A19	Lactobacillus helveticus DSM 20075 (2)	Unknown	1	Lbcoryn_aroE	Test	999	-1	0	Flag	0.05	999	999	0
S131-A19	Lactobacillus paracasei FAM 19331 (2)	Unknown	1	Lbcoryn_aroE	Test	999	-1	0	Flag	0.05	999	999	0
S132-A19	Lactobacillus rhamnosus FAM 19984 (2)	Unknown	1	Lbcoryn_aroE	Test	999	-1	0	Flag	0.05	999	999	0
S141-A19	Streptococcus thermophilus DSM 20617 (2)	Unknown	1	Lbcoryn_aroE	Test	999	-1	0	Flag	0.05	999	999	0
S140-A19	Pediococcus acidilactici FAM 13881 (2)	Unknown	1	Lbcoryn_aroE	Test	999	-1	0	Flag	0.05	999	999	0
S139-A19	Lactococcus lactis subsp. lactis ATCC 19435 (2)	Unknown	1	Lbcoryn_aroE	Test	999	-1	0	Flag	0.05	999	999	0
S142-A19	Streptococcus salivarius DSM 20560 (2)	Unknown	1	Lbcoryn_aroE	Test	999	-1	0	Flag	0.05	999	999	0
S143-A19	Std_24 (10^7 c/ul) (2)	Standard	10000000	Lbcoryn_aroE	Test	9.89518452094308	12325938.0313647	0.96	Pass	0.05	81.0877223422115	68.9492627756424	0.97081820697483
S144-A19	8 Mock 10^1 (preamp)	Unknown	1	Lbcoryn_aroE	Test	24.1123907164801	984.833688776302	0.97	Pass	0.05	82.0028919147309	999	1
S153-A19	Lactobacillus curvatus FAM 18867 (2)	Unknown	1	Lbcoryn_aroE	Test	999	-1	0	Flag	0.05	999	999	0
S152-A19	Lactobacillus brevis CCUG 48612 (2)	Unknown	1	Lbcoryn_aroE	Test	999	-1	0	Flag	0.05	999	999	0
S151-A19	Enterococcus faecalis ATCC 19433 (2)	Unknown	1	Lbcoryn_aroE	Test	999	-1	0	Flag	0.05	999	999	0
S154-A19	Lactobacillus helveticus FAM 13019 (2)	Unknown	1	Lbcoryn_aroE	Test	999	-1	0	Flag	0.05	999	999	0
S155-A19	Lactobacillus paraplantarum DSM 10667 (2)	Unknown	1	Lbcoryn_aroE	Test	999	-1	0	Flag	0.05	999	999	0
S156-A19	Lactobacillus rhamnosus FAM 22674 (2)	Unknown	1	Lbcoryn_aroE	Test	999	-1	0	Flag	0.05	999	999	0
S165-A19	Streptococcus thermophilus FAM 10792 (2)	Unknown	1	Lbcoryn_aroE	Test	999	-1	0	Flag	0.05	999	999	0
S164-A19	Pediococcus acidilactici FAM 19158 (2)	Unknown	1	Lbcoryn_aroE	Test	999	-1	0	Flag	0.05	999	999	0
S163-A19	Lactococcus lactis subsp. lactis FAM 17950 (2)	Unknown	1	Lbcoryn_aroE	Test	999	-1	0	Flag	0.05	999	999	0
S166-A19	Acidipropionibacterium acidipropionici DSM 4900 (2)	Unknown	1	Lbcoryn_aroE	Test	999	-1	0	Flag	0.05	999	999	0
S167-A19	Std_24 (10^6 c/ul) (2)	Standard	1000000	Lbcoryn_aroE	Test	13.7176715355281	975356.896068938	0.97	Pass	0.05	81.2278944132684	999	1
S168-A19	9 Mock NTC (preamp)	Unknown	1	Lbcoryn_aroE	Test	999	-1	0	Flag	0.05	999	999	0
S177-A19	Lactobacillus delbrueckii DSM 20081 (2)	Unknown	1	Lbcoryn_aroE	Test	999	-1	0	Flag	0.05	999	999	0
S176-A19	Lactobacillus casei ATCC 393 (2)	Unknown	1	Lbcoryn_aroE	Test	999	-1	0	Flag	0.05	999	999	0
S175-A19	Enterococcus faecalis FAM 22123 (2)	Unknown	1	Lbcoryn_aroE	Test	999	-1	0	Flag	0.05	999	999	0
S178-A19	Lactobacillus helveticus FAM 19190 (2)	Unknown	1	Lbcoryn_aroE	Test	999	-1	0	Flag	0.05	999	999	0
S179-A19	Lactobacillus paraplantarum DSM 10641 (2)	Unknown	1	Lbcoryn_aroE	Test	999	-1	0	Flag	0.05	999	999	0
S180-A19	Lactobacillus sakei FAM 14960 (2)	Unknown	1	Lbcoryn_aroE	Test	999	-1	0	Flag	0.05	999	999	0
S189-A19	Streptococcus thermophilus FAM 21476 (2)	Unknown	1	Lbcoryn_aroE	Test	999	-1	0	Flag	0.05	999	999	0
S188-A19	Pediococcus pentosaceus DSM 20336 (2)	Unknown	1	Lbcoryn_aroE	Test	999	-1	0	Flag	0.05	999	999	0
S187-A19	Lactococcus lactis subsp. lactis FAM 23201 (2)	Unknown	1	Lbcoryn_aroE	Test	999	-1	0	Flag	0.05	999	999	0
S190-A19	Acidipropionibacterium jensenii DSM 20535 (2)	Unknown	1	Lbcoryn_aroE	Test	999	-1	0	Flag	0.05	999	999	0
S191-A19	Std_24 (10^5 c/ul) (2)	Standard	100000	Lbcoryn_aroE	Test	17.3632819574126	86792.799477941	0.94	Pass	0.05	81.6010386033796	999	1
S192-A19	NTC (TE) (2)	NTC	1	Lbcoryn_aroE	Test	999	-1	0	Flag	0.05	999	999	0
S001-A06	Clostridium tyrobutyricum DSM 2637 (1)	Unknown	1	Ecduran_g1414	Test	999	-1	0	Flag	0.05	999	999	0
S002-A06	Enterococcus faecalis DSM 20376 (1)	Unknown	1	Ecduran_g1414	Test	999	-1	0	Flag	0.05	999	999	0
S003-A06	Lactobacillus casei FAM 20446 (1)	Unknown	1	Ecduran_g1414	Test	999	-1	0	Flag	0.05	999	999	0
S006-A06	Lactobacillus paraplantarum FAM 18197 (1)	Unknown	1	Ecduran_g1414	Test	999	-1	0	Flag	0.05	999	999	0
S005-A06	Lactobacillus parabuchneri DSM 5707 (1)	Unknown	1	Ecduran_g1414	Test	999	-1	0	Flag	0.05	999	999	0
S004-A06	Lactobacillus delbrueckii DSM 20074 (1)	Unknown	1	Ecduran_g1414	Test	999	-1	0	Flag	0.05	999	999	0
S013-A06	Lactobacillus sakei DSM 15831 (1)	Unknown	1	Ecduran_g1414	Test	999	-1	0	Flag	0.05	999	999	0
S014-A06	Leuconostoc mesenteroides DSM 20346 (1)	Unknown	1	Ecduran_g1414	Test	999	-1	0	Flag	0.05	999	999	0
S015-A06	Pediococcus pentosaceus DSM 20333 (1)	Unknown	1	Ecduran_g1414	Test	999	-1	0	Flag	0.05	999	999	0
S018-A06	Std_24 (10^4 c/ul) (1)	Standard	10000	Ecduran_g1414	Test	20.4714103506936	12275.6543926635	0.92	Pass	0.05	79.0131506607583	999	1
S017-A06	Acidipropionibacterium thoenii DSM 20276 (1)	Unknown	1	Ecduran_g1414	Test	999	-1	0	Flag	0.05	999	999	0
S016-A06	Clostridium butyricum DSM 10702 (1)	Unknown	1	Ecduran_g1414	Test	999	-1	0	Flag	0.05	999	999	0
S025-A06	Clostridium tyrobutyricum FAM 1550 (1)	Unknown	1	Ecduran_g1414	Test	999	-1	0	Flag	0.05	999	999	0
S026-A06	Enterococcus faecium DSM 20477 (1)	Unknown	1	Ecduran_g1414	Test	999	-1	0	Flag	0.05	999	999	0
S027-A06	Lactobacillus coryniformis FAM 20761 (1)	Unknown	1	Ecduran_g1414	Test	999	-1	0	Flag	0.05	999	999	0
S030-A06	Lactobacillus plantarum DSM 20174 (1)	Unknown	1	Ecduran_g1414	Test	999	-1	0	Flag	0.05	999	999	0
S029-A06	Lactobacillus parabuchneri FAM 21731 (1)	Unknown	1	Ecduran_g1414	Test	999	-1	0	Flag	0.05	999	999	0
S028-A06	Lactobacillus delbrueckii DSM 20072 (1)	Unknown	1	Ecduran_g1414	Test	999	-1	0	Flag	0.05	999	999	0
S037-A06	Lactobacillus sakei DSM 20017 (1)	Unknown	1	Ecduran_g1414	Test	999	-1	0	Flag	0.05	999	999	0
S038-A06	Leuconostoc mesenteroides DSM 20484 (1)	Unknown	1	Ecduran_g1414	Test	999	-1	0	Flag	0.05	999	999	0
S039-A06	Pediococcus pentosaceus DSM 20280 (1)	Unknown	1	Ecduran_g1414	Test	999	-1	0	Flag	0.05	999	999	0
S042-A06	Std_24 (10^3 c/ul) (1)	Standard	1000	Ecduran_g1414	Test	24.5838378214914	802.904533948945	0.9	Pass	0.05	78.844161312832	999	1
S041-A06	Clostridium sporogenes DSM 795 (1)	Unknown	1	Ecduran_g1414	Test	999	-1	0	Flag	0.05	999	999	0
S040-A06	Leuconostoc carnosum DSM 5576 (1)	Unknown	1	Ecduran_g1414	Test	999	-1	0	Flag	0.05	999	999	0
S049-A06	Clostridium tyrobutyricum FAM 22550 (1)	Unknown	1	Ecduran_g1414	Test	999	-1	0	Flag	0.05	999	999	0
S050-A06	Enterococcus faecium FAM 1711 (1)	Unknown	1	Ecduran_g1414	Test	999	-1	0	Flag	0.05	999	999	0
S051-A06	Lactobacillus coryniformis DSM 20001 (1)	Unknown	1	Ecduran_g1414	Test	999	-1	0	Flag	0.05	999	999	0
S054-A06	Lactobacillus plantarum ATCC 8014 (1)	Unknown	1	Ecduran_g1414	Test	999	-1	0	Flag	0.05	999	999	0
S053-A06	Lactobacillus parabuchneri FAM 21823 (1)	Unknown	1	Ecduran_g1414	Test	999	-1	0	Flag	0.05	999	999	0
S052-A06	Lactobacillus fermentum DSM 20052 (1)	Unknown	1	Ecduran_g1414	Test	999	-1	0	Flag	0.05	999	999	0
S061-A06	Lactococcus lactis subsp. cremoris DSM 20069 (1)	Unknown	1	Ecduran_g1414	Test	999	-1	0	Flag	0.05	999	999	0
S062-A06	Leuconostoc mesenteroides DSM 20343 (1)	Unknown	1	Ecduran_g1414	Test	999	-1	0	Flag	0.05	999	999	0
S063-A06	Propionibacterium freudenreichii DSM 20271 (1)	Unknown	1	Ecduran_g1414	Test	999	-1	0	Flag	0.05	999	999	0
S066-A06	0 Mock Fail	Unknown	1	Ecduran_g1414	Test	21.4805773323851	6286.43112769708	0.79	Pass	0.05	80.1023183027902	999	1
S065-A06	Lactobacillus buchneri DSM 20057 (1)	Unknown	1	Ecduran_g1414	Test	999	-1	0	Flag	0.05	999	999	0
S064-A06	Leuconostoc lactis DSM 20202 (1)	Unknown	1	Ecduran_g1414	Test	999	-1	0	Flag	0.05	999	999	0
S073-A06	Enterococcus durans DSM 20633 (1)	Unknown	1	Ecduran_g1414	Test	14.6325910970217	589694.277708222	0.9	Pass	0.05	79.4043079039062	999	1
S074-A06	Enterococcus faecium FAM 19316 (1)	Unknown	1	Ecduran_g1414	Test	999	-1	0	Flag	0.05	999	999	0
S075-A06	Lactobacillus coryniformis DSM 20004 (1)	Unknown	1	Ecduran_g1414	Test	999	-1	0	Flag	0.05	999	999	0
S078-A06	Lactobacillus plantarum FAM 18858 (1)	Unknown	1	Ecduran_g1414	Test	999	-1	0	Flag	0.05	999	999	0
S077-A06	Lactobacillus paracasei DSM 5622 (1)	Unknown	1	Ecduran_g1414	Test	999	-1	0	Flag	0.05	999	999	0
S076-A06	Lactobacillus fermentum FAM 11660 (1)	Unknown	1	Ecduran_g1414	Test	999	-1	0	Flag	0.05	999	999	0
S085-A06	Lactococcus lactis subsp. cremoris FAM 17873 (1)	Unknown	1	Ecduran_g1414	Test	999	-1	0	Flag	0.05	999	999	0
S086-A06	Leuconostoc mesenteroides DSM 20241 (1)	Unknown	1	Ecduran_g1414	Test	999	-1	0	Flag	0.05	999	999	0
S087-A06	Propionibacterium freudenreichii FAM 15217.1 (1)	Unknown	1	Ecduran_g1414	Test	999	-1	0	Flag	0.05	999	999	0
S090-A06	1 Mock 10^5	Unknown	1	Ecduran_g1414	Test	18.8080341842152	36991.1342739833	0.89	Pass	0.05	78.8937770652826	999	1
S089-A06	Clostridium beijerinckii DSM 791 (1)	Unknown	1	Ecduran_g1414	Test	999	-1	0	Flag	0.05	999	999	0
S088-A06	Leuconostoc pseudomesenteroides DSM 20193 (1)	Unknown	1	Ecduran_g1414	Test	999	-1	0	Flag	0.05	999	999	0
S100-A06	Lactobacillus fermentum FAM 20347 (1)	Unknown	1	Ecduran_g1414	Test	999	-1	0	Flag	0.05	999	999	0
S101-A06	Lactobacillus paracasei FAM 18133.2 (1)	Unknown	1	Ecduran_g1414	Test	999	-1	0	Flag	0.05	999	999	0
S102-A06	Lactobacillus rhamnosus DSM 20021 (1)	Unknown	1	Ecduran_g1414	Test	999	-1	0	Flag	0.05	999	999	0
S099-A06	Lactobacillus curvatus DSM 20019 (1)	Unknown	1	Ecduran_g1414	Test	999	-1	0	Flag	0.05	999	999	0
S098-A06	Lactobacillus brevis DSM 20054 (1)	Unknown	1	Ecduran_g1414	Test	999	-1	0	Flag	0.05	999	999	0
S097-A06	Enterococcus durans FAM 19822 (1)	Unknown	1	Ecduran_g1414	Test	14.4312583089922	673923.865607103	0.96	Pass	0.05	78.8372485113707	999	1
S112-A06	Pediococcus stilesii DSM 18001 (1)	Unknown	1	Ecduran_g1414	Test	999	-1	0	Flag	0.05	999	999	0
S113-A06	Std_24 (10^8 c/ul) (1)	Standard	100000000	Ecduran_g1414	Test	6.9019664553552	99323010.8353674	0.97	Pass	0.05	78.7454951216651	999	1
S114-A06	2 Mock 10^4	Unknown	1	Ecduran_g1414	Test	21.3553931479036	6830.57488076547	0.9	Pass	0.05	78.8244312045331	999	1
S111-A06	Propionibacterium freudenreichii FAM 15346 (1)	Unknown	1	Ecduran_g1414	Test	999	-1	0	Flag	0.05	999	999	0
S110-A06	Pediococcus acidilactici DSM 20284 (1)	Unknown	1	Ecduran_g1414	Test	999	-1	0	Flag	0.05	999	999	0
S109-A06	Lactococcus lactis subsp. cremoris FAM 23216 (1)	Unknown	1	Ecduran_g1414	Test	999	-1	0	Flag	0.05	999	999	0
S124-A06	Lactobacillus helveticus DSM 20075 (1)	Unknown	1	Ecduran_g1414	Test	999	-1	0	Flag	0.05	999	999	0
S125-A06	Lactobacillus paracasei FAM 19331 (1)	Unknown	1	Ecduran_g1414	Test	999	-1	0	Flag	0.05	999	999	0
S126-A06	Lactobacillus rhamnosus FAM 19984 (1)	Unknown	1	Ecduran_g1414	Test	999	-1	0	Flag	0.05	999	999	0
S123-A06	Lactobacillus curvatus FAM 18731 (1)	Unknown	1	Ecduran_g1414	Test	999	-1	0	Flag	0.05	999	999	0
S122-A06	Lactobacillus brevis CCUG 33268 (1)	Unknown	1	Ecduran_g1414	Test	999	-1	0	Flag	0.05	999	999	0
S121-A06	Enterococcus durans FAM 22256 (1)	Unknown	1	Ecduran_g1414	Test	14.2664535285782	751752.149211121	0.92	Pass	0.05	79.12403450341	999	1
S136-A06	Streptococcus salivarius DSM 20560 (1)	Unknown	1	Ecduran_g1414	Test	999	-1	0	Flag	0.05	999	999	0
S137-A06	Std_24 (10^7 c/ul) (1)	Standard	10000000	Ecduran_g1414	Test	10.2413553071824	10846873.1788384	0.96	Pass	0.05	78.7758529001676	999	1
S138-A06	3 Mock 10^3	Unknown	1	Ecduran_g1414	Test	25.4158408322422	462.430758402033	0.95	Pass	0.05	78.8217780709162	999	1
S135-A06	Streptococcus thermophilus DSM 20617 (1)	Unknown	1	Ecduran_g1414	Test	999	-1	0	Flag	0.05	999	999	0
S134-A06	Pediococcus acidilactici FAM 13881 (1)	Unknown	1	Ecduran_g1414	Test	999	-1	0	Flag	0.05	999	999	0
S133-A06	Lactococcus lactis subsp. lactis ATCC 19435 (1)	Unknown	1	Ecduran_g1414	Test	999	-1	0	Flag	0.05	999	999	0
S148-A06	Lactobacillus helveticus FAM 13019 (1)	Unknown	1	Ecduran_g1414	Test	999	-1	0	Flag	0.05	999	999	0
S149-A06	Lactobacillus paraplantarum DSM 10667 (1)	Unknown	1	Ecduran_g1414	Test	27.7211024476683	100.260635680794	0	Flag	0.05	999	999	0
S150-A06	Lactobacillus rhamnosus FAM 22674 (1)	Unknown	1	Ecduran_g1414	Test	999	-1	0	Flag	0.05	999	999	0
S147-A06	Lactobacillus curvatus FAM 18867 (1)	Unknown	1	Ecduran_g1414	Test	999	-1	0	Flag	0.05	999	999	0
S146-A06	Lactobacillus brevis CCUG 48612 (1)	Unknown	1	Ecduran_g1414	Test	999	-1	0	Flag	0.05	999	999	0
S145-A06	Enterococcus faecalis ATCC 19433 (1)	Unknown	1	Ecduran_g1414	Test	999	-1	0	Flag	0.05	999	999	0
S160-A06	Acidipropionibacterium acidipropionici DSM 4900 (1)	Unknown	1	Ecduran_g1414	Test	999	-1	0	Flag	0.05	999	999	0
S161-A06	Std_24 (10^6 c/ul) (1)	Standard	1000000	Ecduran_g1414	Test	13.8163498805868	1013222.22513697	0.96	Pass	0.05	78.8908130495012	999	1
S162-A06	4 Mock 10^2	Unknown	1	Ecduran_g1414	Test	999	-1	0	Flag	0.05	999	999	0
S159-A06	Streptococcus thermophilus FAM 10792 (1)	Unknown	1	Ecduran_g1414	Test	999	-1	0	Flag	0.05	999	999	0
S158-A06	Pediococcus acidilactici FAM 19158 (1)	Unknown	1	Ecduran_g1414	Test	999	-1	0	Flag	0.05	999	999	0
S157-A06	Lactococcus lactis subsp. lactis FAM 17950 (1)	Unknown	1	Ecduran_g1414	Test	999	-1	0	Flag	0.05	999	999	0
S172-A06	Lactobacillus helveticus FAM 19190 (1)	Unknown	1	Ecduran_g1414	Test	999	-1	0	Flag	0.05	999	999	0
S173-A06	Lactobacillus paraplantarum DSM 10641 (1)	Unknown	1	Ecduran_g1414	Test	999	-1	0	Flag	0.05	999	999	0
S174-A06	Lactobacillus sakei FAM 14960 (1)	Unknown	1	Ecduran_g1414	Test	999	-1	0	Flag	0.05	999	999	0
S171-A06	Lactobacillus delbrueckii DSM 20081 (1)	Unknown	1	Ecduran_g1414	Test	999	-1	0	Flag	0.05	999	999	0
S170-A06	Lactobacillus casei ATCC 393 (1)	Unknown	1	Ecduran_g1414	Test	999	-1	0	Flag	0.05	999	999	0
S169-A06	Enterococcus faecalis FAM 22123 (1)	Unknown	1	Ecduran_g1414	Test	999	-1	0	Flag	0.05	999	999	0
S184-A06	Acidipropionibacterium jensenii DSM 20535 (1)	Unknown	1	Ecduran_g1414	Test	999	-1	0	Flag	0.05	999	999	0
S185-A06	Std_24 (10^5 c/ul) (1)	Standard	100000	Ecduran_g1414	Test	17.2887769764486	101308.136490361	0.94	Pass	0.05	79.143726277472	999	1
S186-A06	NTC (TE) (1)	NTC	1	Ecduran_g1414	Test	999	-1	0	Flag	0.05	999	999	0
S183-A06	Streptococcus thermophilus FAM 21476 (1)	Unknown	1	Ecduran_g1414	Test	999	-1	0	Flag	0.05	999	999	0
S182-A06	Pediococcus pentosaceus DSM 20336 (1)	Unknown	1	Ecduran_g1414	Test	999	-1	0	Flag	0.05	999	999	0
S181-A06	Lactococcus lactis subsp. lactis FAM 23201 (1)	Unknown	1	Ecduran_g1414	Test	999	-1	0	Flag	0.05	999	999	0
S012-A06	Lactobacillus paraplantarum FAM 18197 (2)	Unknown	1	Ecduran_g1414	Test	999	-1	0	Flag	0.05	999	999	0
S011-A06	Lactobacillus parabuchneri DSM 5707 (2)	Unknown	1	Ecduran_g1414	Test	999	-1	0	Flag	0.05	999	999	0
S010-A06	Lactobacillus delbrueckii DSM 20074 (2)	Unknown	1	Ecduran_g1414	Test	999	-1	0	Flag	0.05	999	999	0
S007-A06	Clostridium tyrobutyricum DSM 2637 (2)	Unknown	1	Ecduran_g1414	Test	999	-1	0	Flag	0.05	999	999	0
S008-A06	Enterococcus faecalis DSM 20376 (2)	Unknown	1	Ecduran_g1414	Test	999	-1	0	Flag	0.05	999	999	0
S009-A06	Lactobacillus casei FAM 20446 (2)	Unknown	1	Ecduran_g1414	Test	999	-1	0	Flag	0.05	999	999	0
S024-A06	Std_24 (10^4 c/ul) (2)	Standard	10000	Ecduran_g1414	Test	20.711082271881	10471.7446731194	0.89	Pass	0.05	78.841407177754	999	1
S023-A06	Acidipropionibacterium thoenii DSM 20276 (2)	Unknown	1	Ecduran_g1414	Test	999	-1	0	Flag	0.05	999	999	0
S022-A06	Clostridium butyricum DSM 10702 (2)	Unknown	1	Ecduran_g1414	Test	999	-1	0	Flag	0.05	999	999	0
S019-A06	Lactobacillus sakei DSM 15831 (2)	Unknown	1	Ecduran_g1414	Test	999	-1	0	Flag	0.05	999	999	0
S020-A06	Leuconostoc mesenteroides DSM 20346 (2)	Unknown	1	Ecduran_g1414	Test	999	-1	0	Flag	0.05	999	999	0
S021-A06	Pediococcus pentosaceus DSM 20333 (2)	Unknown	1	Ecduran_g1414	Test	999	-1	0	Flag	0.05	999	999	0
S036-A06	Lactobacillus plantarum DSM 20174 (2)	Unknown	1	Ecduran_g1414	Test	999	-1	0	Flag	0.05	999	999	0
S035-A06	Lactobacillus parabuchneri FAM 21731 (2)	Unknown	1	Ecduran_g1414	Test	999	-1	0	Flag	0.05	999	999	0
S034-A06	Lactobacillus delbrueckii DSM 20072 (2)	Unknown	1	Ecduran_g1414	Test	999	-1	0	Flag	0.05	999	999	0
S031-A06	Clostridium tyrobutyricum FAM 1550 (2)	Unknown	1	Ecduran_g1414	Test	999	-1	0	Flag	0.05	999	999	0
S032-A06	Enterococcus faecium DSM 20477 (2)	Unknown	1	Ecduran_g1414	Test	999	-1	0	Flag	0.05	999	999	0
S033-A06	Lactobacillus coryniformis FAM 20761 (2)	Unknown	1	Ecduran_g1414	Test	999	-1	0	Flag	0.05	999	999	0
S048-A06	Std_24 (10^3 c/ul) (2)	Standard	1000	Ecduran_g1414	Test	23.4663706269028	1684.59266575396	0.79	Pass	0.05	78.7461385529736	999	1
S047-A06	Clostridium sporogenes DSM 795 (2)	Unknown	1	Ecduran_g1414	Test	999	-1	0	Flag	0.05	999	999	0
S046-A06	Leuconostoc carnosum DSM 5576 (2)	Unknown	1	Ecduran_g1414	Test	999	-1	0	Flag	0.05	999	999	0
S043-A06	Lactobacillus sakei DSM 20017 (2)	Unknown	1	Ecduran_g1414	Test	999	-1	0	Flag	0.05	999	999	0
S044-A06	Leuconostoc mesenteroides DSM 20484 (2)	Unknown	1	Ecduran_g1414	Test	999	-1	0	Flag	0.05	999	999	0
S045-A06	Pediococcus pentosaceus DSM 20280 (2)	Unknown	1	Ecduran_g1414	Test	999	-1	0	Flag	0.05	999	999	0
S060-A06	Lactobacillus plantarum ATCC 8014 (2)	Unknown	1	Ecduran_g1414	Test	999	-1	0	Flag	0.05	999	999	0
S059-A06	Lactobacillus parabuchneri FAM 21823 (2)	Unknown	1	Ecduran_g1414	Test	999	-1	0	Flag	0.05	999	999	0
S058-A06	Lactobacillus fermentum DSM 20052 (2)	Unknown	1	Ecduran_g1414	Test	999	-1	0	Flag	0.05	999	999	0
S055-A06	Clostridium tyrobutyricum FAM 22550 (2)	Unknown	1	Ecduran_g1414	Test	999	-1	0	Flag	0.05	999	999	0
S056-A06	Enterococcus faecium FAM 1711 (2)	Unknown	1	Ecduran_g1414	Test	999	-1	0	Flag	0.05	999	999	0
S057-A06	Lactobacillus coryniformis DSM 20001 (2)	Unknown	1	Ecduran_g1414	Test	999	-1	0	Flag	0.05	999	999	0
S072-A06	5 Mock 10^4 (preamp)	Unknown	1	Ecduran_g1414	Test	15.0093643739476	459320.744726831	0.97	Pass	0.05	79.6868022526245	999	1
S071-A06	Lactobacillus buchneri DSM 20057 (2)	Unknown	1	Ecduran_g1414	Test	999	-1	0	Flag	0.05	999	999	0
S070-A06	Leuconostoc lactis DSM 20202 (2)	Unknown	1	Ecduran_g1414	Test	999	-1	0	Flag	0.05	999	999	0
S067-A06	Lactococcus lactis subsp. cremoris DSM 20069 (2)	Unknown	1	Ecduran_g1414	Test	999	-1	0	Flag	0.05	999	999	0
S068-A06	Leuconostoc mesenteroides DSM 20343 (2)	Unknown	1	Ecduran_g1414	Test	999	-1	0	Flag	0.05	999	999	0
S069-A06	Propionibacterium freudenreichii DSM 20271 (2)	Unknown	1	Ecduran_g1414	Test	999	-1	0	Flag	0.05	999	999	0
S084-A06	Lactobacillus plantarum FAM 18858 (2)	Unknown	1	Ecduran_g1414	Test	999	-1	0	Flag	0.05	999	999	0
S083-A06	Lactobacillus paracasei DSM 5622 (2)	Unknown	1	Ecduran_g1414	Test	999	-1	0	Flag	0.05	999	999	0
S082-A06	Lactobacillus fermentum FAM 11660 (2)	Unknown	1	Ecduran_g1414	Test	999	-1	0	Flag	0.05	999	999	0
S079-A06	Enterococcus durans DSM 20633 (2)	Unknown	1	Ecduran_g1414	Test	15.1686540097514	413276.377409816	0.94	Pass	0.05	78.6488739662593	999	1
S080-A06	Enterococcus faecium FAM 19316 (2)	Unknown	1	Ecduran_g1414	Test	999	-1	0	Flag	0.05	999	999	0
S081-A06	Lactobacillus coryniformis DSM 20004 (2)	Unknown	1	Ecduran_g1414	Test	999	-1	0	Flag	0.05	999	999	0
S096-A06	6 Mock 10^3 (preamp)	Unknown	1	Ecduran_g1414	Test	18.7746390233167	37819.4725842365	0.92	Pass	0.05	79.6167887357641	999	1
S095-A06	Clostridium beijerinckii DSM 791 (2)	Unknown	1	Ecduran_g1414	Test	999	-1	0	Flag	0.05	999	999	0
S094-A06	Leuconostoc pseudomesenteroides DSM 20193 (2)	Unknown	1	Ecduran_g1414	Test	999	-1	0	Flag	0.05	999	999	0
S091-A06	Lactococcus lactis subsp. cremoris FAM 17873 (2)	Unknown	1	Ecduran_g1414	Test	999	-1	0	Flag	0.05	999	999	0
S092-A06	Leuconostoc mesenteroides DSM 20241 (2)	Unknown	1	Ecduran_g1414	Test	999	-1	0	Flag	0.05	999	999	0
S093-A06	Propionibacterium freudenreichii FAM 15217.1 (2)	Unknown	1	Ecduran_g1414	Test	999	-1	0	Flag	0.05	999	999	0
S105-A06	Lactobacillus curvatus DSM 20019 (2)	Unknown	1	Ecduran_g1414	Test	999	-1	0	Flag	0.05	999	999	0
S104-A06	Lactobacillus brevis DSM 20054 (2)	Unknown	1	Ecduran_g1414	Test	999	-1	0	Flag	0.05	999	999	0
S103-A06	Enterococcus durans FAM 19822 (2)	Unknown	1	Ecduran_g1414	Test	15.0109739845891	458830.724614231	0.94	Pass	0.05	78.7132781636053	999	1
S106-A06	Lactobacillus fermentum FAM 20347 (2)	Unknown	1	Ecduran_g1414	Test	999	-1	0	Flag	0.05	999	999	0
S107-A06	Lactobacillus paracasei FAM 18133.2 (2)	Unknown	1	Ecduran_g1414	Test	999	-1	0	Flag	0.05	999	999	0
S108-A06	Lactobacillus rhamnosus DSM 20021 (2)	Unknown	1	Ecduran_g1414	Test	999	-1	0	Flag	0.05	999	999	0
S117-A06	Propionibacterium freudenreichii FAM 15346 (2)	Unknown	1	Ecduran_g1414	Test	999	-1	0	Flag	0.05	999	999	0
S116-A06	Pediococcus acidilactici DSM 20284 (2)	Unknown	1	Ecduran_g1414	Test	999	-1	0	Flag	0.05	999	999	0
S115-A06	Lactococcus lactis subsp. cremoris FAM 23216 (2)	Unknown	1	Ecduran_g1414	Test	999	-1	0	Flag	0.05	999	999	0
S118-A06	Pediococcus stilesii DSM 18001 (2)	Unknown	1	Ecduran_g1414	Test	999	-1	0	Flag	0.05	999	999	0
S119-A06	Std_24 (10^8 c/ul) (2)	Standard	100000000	Ecduran_g1414	Test	6.9146375102697	98491920.8158862	0.96	Pass	0.05	78.6827760530212	999	1
S120-A06	7 Mock 10^2 (preamp)	Unknown	1	Ecduran_g1414	Test	21.5960387618833	5823.05945544127	0.91	Pass	0.05	79.7126407754877	999	1
S129-A06	Lactobacillus curvatus FAM 18731 (2)	Unknown	1	Ecduran_g1414	Test	999	-1	0	Flag	0.05	999	999	0
S128-A06	Lactobacillus brevis CCUG 33268 (2)	Unknown	1	Ecduran_g1414	Test	999	-1	0	Flag	0.05	999	999	0
S127-A06	Enterococcus durans FAM 22256 (2)	Unknown	1	Ecduran_g1414	Test	14.0740063443325	854081.950213638	0.94	Pass	0.05	78.7329151110699	999	1
S130-A06	Lactobacillus helveticus DSM 20075 (2)	Unknown	1	Ecduran_g1414	Test	999	-1	0	Flag	0.05	999	999	0
S131-A06	Lactobacillus paracasei FAM 19331 (2)	Unknown	1	Ecduran_g1414	Test	999	-1	0	Flag	0.05	999	999	0
S132-A06	Lactobacillus rhamnosus FAM 19984 (2)	Unknown	1	Ecduran_g1414	Test	999	-1	0	Flag	0.05	999	999	0
S141-A06	Streptococcus thermophilus DSM 20617 (2)	Unknown	1	Ecduran_g1414	Test	999	-1	0	Flag	0.05	999	999	0
S140-A06	Pediococcus acidilactici FAM 13881 (2)	Unknown	1	Ecduran_g1414	Test	999	-1	0	Flag	0.05	999	999	0
S139-A06	Lactococcus lactis subsp. lactis ATCC 19435 (2)	Unknown	1	Ecduran_g1414	Test	999	-1	0	Flag	0.05	999	999	0
S142-A06	Streptococcus salivarius DSM 20560 (2)	Unknown	1	Ecduran_g1414	Test	999	-1	0	Flag	0.05	999	999	0
S143-A06	Std_24 (10^7 c/ul) (2)	Standard	10000000	Ecduran_g1414	Test	10.2425999214792	10837924.294192	0.95	Pass	0.05	78.5714957158079	999	1
S144-A06	8 Mock 10^1 (preamp)	Unknown	1	Ecduran_g1414	Test	23.7305651910725	1413.86116687747	0.98	Pass	0.05	79.7353520059568	999	1
S153-A06	Lactobacillus curvatus FAM 18867 (2)	Unknown	1	Ecduran_g1414	Test	999	-1	0	Flag	0.05	999	999	0
S152-A06	Lactobacillus brevis CCUG 48612 (2)	Unknown	1	Ecduran_g1414	Test	999	-1	0	Flag	0.05	999	999	0
S151-A06	Enterococcus faecalis ATCC 19433 (2)	Unknown	1	Ecduran_g1414	Test	999	-1	0	Flag	0.05	999	999	0
S154-A06	Lactobacillus helveticus FAM 13019 (2)	Unknown	1	Ecduran_g1414	Test	999	-1	0	Flag	0.05	999	999	0
S155-A06	Lactobacillus paraplantarum DSM 10667 (2)	Unknown	1	Ecduran_g1414	Test	999	-1	0	Flag	0.05	999	999	0
S156-A06	Lactobacillus rhamnosus FAM 22674 (2)	Unknown	1	Ecduran_g1414	Test	999	-1	0	Flag	0.05	999	999	0
S165-A06	Streptococcus thermophilus FAM 10792 (2)	Unknown	1	Ecduran_g1414	Test	999	-1	0	Flag	0.05	999	999	0
S164-A06	Pediococcus acidilactici FAM 19158 (2)	Unknown	1	Ecduran_g1414	Test	999	-1	0	Flag	0.05	999	999	0
S163-A06	Lactococcus lactis subsp. lactis FAM 17950 (2)	Unknown	1	Ecduran_g1414	Test	999	-1	0	Flag	0.05	999	999	0
S166-A06	Acidipropionibacterium acidipropionici DSM 4900 (2)	Unknown	1	Ecduran_g1414	Test	999	-1	0	Flag	0.05	999	999	0
S167-A06	Std_24 (10^6 c/ul) (2)	Standard	1000000	Ecduran_g1414	Test	14.14885006674	812726.689617503	0.94	Pass	0.05	78.7015483271559	999	1
S168-A06	9 Mock NTC (preamp)	Unknown	1	Ecduran_g1414	Test	999	-1	0	Flag	0.05	999	999	0
S177-A06	Lactobacillus delbrueckii DSM 20081 (2)	Unknown	1	Ecduran_g1414	Test	999	-1	0	Flag	0.05	999	999	0
S176-A06	Lactobacillus casei ATCC 393 (2)	Unknown	1	Ecduran_g1414	Test	999	-1	0	Flag	0.05	999	999	0
S175-A06	Enterococcus faecalis FAM 22123 (2)	Unknown	1	Ecduran_g1414	Test	999	-1	0	Flag	0.05	999	999	0
S178-A06	Lactobacillus helveticus FAM 19190 (2)	Unknown	1	Ecduran_g1414	Test	999	-1	0	Flag	0.05	999	999	0
S179-A06	Lactobacillus paraplantarum DSM 10641 (2)	Unknown	1	Ecduran_g1414	Test	999	-1	0	Flag	0.05	999	999	0
S180-A06	Lactobacillus sakei FAM 14960 (2)	Unknown	1	Ecduran_g1414	Test	999	-1	0	Flag	0.05	999	999	0
S189-A06	Streptococcus thermophilus FAM 21476 (2)	Unknown	1	Ecduran_g1414	Test	999	-1	0	Flag	0.05	999	999	0
S188-A06	Pediococcus pentosaceus DSM 20336 (2)	Unknown	1	Ecduran_g1414	Test	999	-1	0	Flag	0.05	999	999	0
S187-A06	Lactococcus lactis subsp. lactis FAM 23201 (2)	Unknown	1	Ecduran_g1414	Test	999	-1	0	Flag	0.05	999	999	0
S190-A06	Acidipropionibacterium jensenii DSM 20535 (2)	Unknown	1	Ecduran_g1414	Test	999	-1	0	Flag	0.05	999	999	0
S191-A06	Std_24 (10^5 c/ul) (2)	Standard	100000	Ecduran_g1414	Test	17.5908987527463	82915.005794089	0.91	Pass	0.05	78.9507005489542	999	1
S192-A06	NTC (TE) (2)	NTC	1	Ecduran_g1414	Test	999	-1	0	Flag	0.05	999	999	0
S001-A21	Clostridium tyrobutyricum DSM 2637 (1)	Unknown	1	Lbcoryn_aroE	Test	999	-1	0	Flag	0.05	999	999	0
S002-A21	Enterococcus faecalis DSM 20376 (1)	Unknown	1	Lbcoryn_aroE	Test	999	-1	0	Flag	0.05	999	999	0
S003-A21	Lactobacillus casei FAM 20446 (1)	Unknown	1	Lbcoryn_aroE	Test	999	-1	0	Flag	0.05	999	999	0
S006-A21	Lactobacillus paraplantarum FAM 18197 (1)	Unknown	1	Lbcoryn_aroE	Test	999	-1	0	Flag	0.05	999	999	0
S005-A21	Lactobacillus parabuchneri DSM 5707 (1)	Unknown	1	Lbcoryn_aroE	Test	999	-1	0	Flag	0.05	999	999	0
S004-A21	Lactobacillus delbrueckii DSM 20074 (1)	Unknown	1	Lbcoryn_aroE	Test	999	-1	0	Flag	0.05	999	999	0
S013-A21	Lactobacillus sakei DSM 15831 (1)	Unknown	1	Lbcoryn_aroE	Test	999	-1	0	Flag	0.05	999	999	0
S014-A21	Leuconostoc mesenteroides DSM 20346 (1)	Unknown	1	Lbcoryn_aroE	Test	999	-1	0	Flag	0.05	999	999	0
S015-A21	Pediococcus pentosaceus DSM 20333 (1)	Unknown	1	Lbcoryn_aroE	Test	999	-1	0	Flag	0.05	999	999	0
S018-A21	Std_24 (10^4 c/ul) (1)	Standard	10000	Lbcoryn_aroE	Test	20.2052938511749	13164.4955820919	0.92	Pass	0.05	81.5743088607272	999	1
S017-A21	Acidipropionibacterium thoenii DSM 20276 (1)	Unknown	1	Lbcoryn_aroE	Test	999	-1	0	Flag	0.05	999	999	0
S016-A21	Clostridium butyricum DSM 10702 (1)	Unknown	1	Lbcoryn_aroE	Test	999	-1	0	Flag	0.05	999	999	0
S025-A21	Clostridium tyrobutyricum FAM 1550 (1)	Unknown	1	Lbcoryn_aroE	Test	999	-1	0	Flag	0.05	999	999	0
S026-A21	Enterococcus faecium DSM 20477 (1)	Unknown	1	Lbcoryn_aroE	Test	999	-1	0	Flag	0.05	999	999	0
S027-A21	Lactobacillus coryniformis FAM 20761 (1)	Unknown	1	Lbcoryn_aroE	Test	15.0219278403772	410460.667794794	0.93	Pass	0.05	81.4338985422378	999	1
S030-A21	Lactobacillus plantarum DSM 20174 (1)	Unknown	1	Lbcoryn_aroE	Test	999	-1	0	Flag	0.05	999	999	0
S029-A21	Lactobacillus parabuchneri FAM 21731 (1)	Unknown	1	Lbcoryn_aroE	Test	999	-1	0	Flag	0.05	999	999	0
S028-A21	Lactobacillus delbrueckii DSM 20072 (1)	Unknown	1	Lbcoryn_aroE	Test	999	-1	0	Flag	0.05	999	999	0
S037-A21	Lactobacillus sakei DSM 20017 (1)	Unknown	1	Lbcoryn_aroE	Test	999	-1	0	Flag	0.05	999	999	0
S038-A21	Leuconostoc mesenteroides DSM 20484 (1)	Unknown	1	Lbcoryn_aroE	Test	999	-1	0	Flag	0.05	999	999	0
S039-A21	Pediococcus pentosaceus DSM 20280 (1)	Unknown	1	Lbcoryn_aroE	Test	999	-1	0	Flag	0.05	999	999	0
S042-A21	Std_24 (10^3 c/ul) (1)	Standard	1000	Lbcoryn_aroE	Test	24.0882771192978	1000.71989480439	0.74	Pass	0.05	80.9990770588988	999	1
S041-A21	Clostridium sporogenes DSM 795 (1)	Unknown	1	Lbcoryn_aroE	Test	999	-1	0	Flag	0.05	999	999	0
S040-A21	Leuconostoc carnosum DSM 5576 (1)	Unknown	1	Lbcoryn_aroE	Test	999	-1	0	Flag	0.05	999	999	0
S049-A21	Clostridium tyrobutyricum FAM 22550 (1)	Unknown	1	Lbcoryn_aroE	Test	999	-1	0	Flag	0.05	999	999	0
S050-A21	Enterococcus faecium FAM 1711 (1)	Unknown	1	Lbcoryn_aroE	Test	999	-1	0	Flag	0.05	999	999	0
S051-A21	Lactobacillus coryniformis DSM 20001 (1)	Unknown	1	Lbcoryn_aroE	Test	14.2755353141808	673573.405850331	0.93	Pass	0.05	81.2449358443038	999	1
S054-A21	Lactobacillus plantarum ATCC 8014 (1)	Unknown	1	Lbcoryn_aroE	Test	999	-1	0	Flag	0.05	999	999	0
S053-A21	Lactobacillus parabuchneri FAM 21823 (1)	Unknown	1	Lbcoryn_aroE	Test	999	-1	0	Flag	0.05	999	999	0
S052-A21	Lactobacillus fermentum DSM 20052 (1)	Unknown	1	Lbcoryn_aroE	Test	999	-1	0	Flag	0.05	999	999	0
S061-A21	Lactococcus lactis subsp. cremoris DSM 20069 (1)	Unknown	1	Lbcoryn_aroE	Test	999	-1	0	Flag	0.05	999	999	0
S062-A21	Leuconostoc mesenteroides DSM 20343 (1)	Unknown	1	Lbcoryn_aroE	Test	999	-1	0	Flag	0.05	999	999	0
S063-A21	Propionibacterium freudenreichii DSM 20271 (1)	Unknown	1	Lbcoryn_aroE	Test	999	-1	0	Flag	0.05	999	999	0
S066-A21	0 Mock Fail	Unknown	1	Lbcoryn_aroE	Test	19.997410800699	15111.8268937998	0.8	Pass	0.05	82.4245345880604	999	1
S065-A21	Lactobacillus buchneri DSM 20057 (1)	Unknown	1	Lbcoryn_aroE	Test	999	-1	0	Flag	0.05	999	999	0
S064-A21	Leuconostoc lactis DSM 20202 (1)	Unknown	1	Lbcoryn_aroE	Test	999	-1	0	Flag	0.05	999	999	0
S073-A21	Enterococcus durans DSM 20633 (1)	Unknown	1	Lbcoryn_aroE	Test	999	-1	0	Flag	0.05	999	999	0
S074-A21	Enterococcus faecium FAM 19316 (1)	Unknown	1	Lbcoryn_aroE	Test	999	-1	0	Flag	0.05	999	999	0
S075-A21	Lactobacillus coryniformis DSM 20004 (1)	Unknown	1	Lbcoryn_aroE	Test	14.7068575594091	505913.296107518	0.94	Pass	0.05	81.4257813791286	999	1
S078-A21	Lactobacillus plantarum FAM 18858 (1)	Unknown	1	Lbcoryn_aroE	Test	999	-1	0	Flag	0.05	999	999	0
S077-A21	Lactobacillus paracasei DSM 5622 (1)	Unknown	1	Lbcoryn_aroE	Test	999	-1	0	Flag	0.05	999	999	0
S076-A21	Lactobacillus fermentum FAM 11660 (1)	Unknown	1	Lbcoryn_aroE	Test	999	-1	0	Flag	0.05	999	999	0
S085-A21	Lactococcus lactis subsp. cremoris FAM 17873 (1)	Unknown	1	Lbcoryn_aroE	Test	999	-1	0	Flag	0.05	999	999	0
S086-A21	Leuconostoc mesenteroides DSM 20241 (1)	Unknown	1	Lbcoryn_aroE	Test	999	-1	0	Flag	0.05	999	999	0
S087-A21	Propionibacterium freudenreichii FAM 15217.1 (1)	Unknown	1	Lbcoryn_aroE	Test	999	-1	0	Flag	0.05	999	999	0
S090-A21	1 Mock 10^5	Unknown	1	Lbcoryn_aroE	Test	17.8960367243635	60945.492332029	0.9	Pass	0.05	81.3503483338531	999	1
S089-A21	Clostridium beijerinckii DSM 791 (1)	Unknown	1	Lbcoryn_aroE	Test	999	-1	0	Flag	0.05	999	999	0
S088-A21	Leuconostoc pseudomesenteroides DSM 20193 (1)	Unknown	1	Lbcoryn_aroE	Test	999	-1	0	Flag	0.05	999	999	0
S100-A21	Lactobacillus fermentum FAM 20347 (1)	Unknown	1	Lbcoryn_aroE	Test	999	-1	0	Flag	0.05	999	999	0
S101-A21	Lactobacillus paracasei FAM 18133.2 (1)	Unknown	1	Lbcoryn_aroE	Test	999	-1	0	Flag	0.05	999	999	0
S102-A21	Lactobacillus rhamnosus DSM 20021 (1)	Unknown	1	Lbcoryn_aroE	Test	999	-1	0	Flag	0.05	999	999	0
S099-A21	Lactobacillus curvatus DSM 20019 (1)	Unknown	1	Lbcoryn_aroE	Test	999	-1	0	Flag	0.05	999	999	0
S098-A21	Lactobacillus brevis DSM 20054 (1)	Unknown	1	Lbcoryn_aroE	Test	999	-1	0	Flag	0.05	999	999	0
S097-A21	Enterococcus durans FAM 19822 (1)	Unknown	1	Lbcoryn_aroE	Test	999	-1	0	Flag	0.05	999	999	0
S112-A21	Pediococcus stilesii DSM 18001 (1)	Unknown	1	Lbcoryn_aroE	Test	999	-1	0	Flag	0.05	999	999	0
S113-A21	Std_24 (10^8 c/ul) (1)	Standard	100000000	Lbcoryn_aroE	Test	6.78791478409187	96905371.5088181	0.96	Pass	0.05	81.2015350391152	999	1
S114-A21	2 Mock 10^4	Unknown	1	Lbcoryn_aroE	Test	20.3545082804207	11923.39723995	0.9	Pass	0.05	81.2519994774996	999	1
S111-A21	Propionibacterium freudenreichii FAM 15346 (1)	Unknown	1	Lbcoryn_aroE	Test	999	-1	0	Flag	0.05	999	999	0
S110-A21	Pediococcus acidilactici DSM 20284 (1)	Unknown	1	Lbcoryn_aroE	Test	999	-1	0	Flag	0.05	999	999	0
S109-A21	Lactococcus lactis subsp. cremoris FAM 23216 (1)	Unknown	1	Lbcoryn_aroE	Test	999	-1	0	Flag	0.05	999	999	0
S124-A21	Lactobacillus helveticus DSM 20075 (1)	Unknown	1	Lbcoryn_aroE	Test	999	-1	0	Flag	0.05	999	999	0
S125-A21	Lactobacillus paracasei FAM 19331 (1)	Unknown	1	Lbcoryn_aroE	Test	999	-1	0	Flag	0.05	999	999	0
S126-A21	Lactobacillus rhamnosus FAM 19984 (1)	Unknown	1	Lbcoryn_aroE	Test	999	-1	0	Flag	0.05	999	999	0
S123-A21	Lactobacillus curvatus FAM 18731 (1)	Unknown	1	Lbcoryn_aroE	Test	999	-1	0	Flag	0.05	999	999	0
S122-A21	Lactobacillus brevis CCUG 33268 (1)	Unknown	1	Lbcoryn_aroE	Test	999	-1	0	Flag	0.05	999	999	0
S121-A21	Enterococcus durans FAM 22256 (1)	Unknown	1	Lbcoryn_aroE	Test	999	-1	0	Flag	0.05	999	999	0
S136-A21	Streptococcus salivarius DSM 20560 (1)	Unknown	1	Lbcoryn_aroE	Test	999	-1	0	Flag	0.05	999	999	0
S137-A21	Std_24 (10^7 c/ul) (1)	Standard	10000000	Lbcoryn_aroE	Test	10.1262604662396	10573601.6720419	0.96	Pass	0.05	81.2419335047474	999	1
S138-A21	3 Mock 10^3	Unknown	1	Lbcoryn_aroE	Test	23.2443692834092	1751.98438163874	0.79	Pass	0.05	81.226854197787	999	1
S135-A21	Streptococcus thermophilus DSM 20617 (1)	Unknown	1	Lbcoryn_aroE	Test	999	-1	0	Flag	0.05	999	999	0
[truncated: 16,442 more rows]
