# Supplementary material for: Development of a High-Throughput Microfluidic qPCR System for the Quantitative Determination of Quality-Relevant Bacteria in Cheese
Source: Front Microbiol. 2021 Jan 7;11:619166. doi: 10.3389/fmicb.2020.619166 (PMC7817891; doi:10.3389/fmicb.2020.619166)
Supplement: Supplementary file 4 [file Data_Sheet_4.ZIP › htqpcr_validation_data-master/rawdata/bga_prop_commercial.csv]

	C1 Alpine	C2 Raclette
Histamine	733	185
Putrescine	417	4
Tyramine	398	545
Propionic acid	36.5	5.6
