# Supplementary material for: Development of a High-Throughput Microfluidic qPCR System for the Quantitative Determination of Quality-Relevant Bacteria in Cheese
Source: Front Microbiol. 2021 Jan 7;11:619166. doi: 10.3389/fmicb.2020.619166 (PMC7817891; doi:10.3389/fmicb.2020.619166)
Supplement: Supplementary file 4 [file Data_Sheet_4.ZIP › htqpcr_validation_data-master/rawdata/bga_prop_data.csv]

	Control (Day 1)	Lb. brevis	Lb. casei	Lb. coryniformis	Lb. curvatus	Control (Day 2)	Lb. helveticus	Lb. parabuchneri	Lb. paracasei	Lb. plantarum	Control (Day 3)	Lb. rhamnosus	Lb. sakei	Ln. mesenteroides	Pd. acidilactici	Pd. pentosaceus	Control (Day 4)	Pr. freudenreichii	Lb. fermentum
Histamine	0	0	15.14	0	0	0	6.67	320.35	0	0	0	0	0	0	0	3.43	0	0	0
Putrescine	0	0	0	0	292.8	0	0	0	0	0	0	7.54	0	0	0	0	0	0	0
Tyramine	0	171.78	284.67	0	482.33	7.48	9.18	9.92	8.84	8.76	6.06	6.46	5.61	5.11	5.6	4.4	5.33	2.28	155.72
Propionic acid	0.19	0.1	0.21	0.23	0.26	0.09	0.29	0.27	0.33	0.31	0.17	0.29	14.93	0.09	0.1	0.25	4.53	37.83	2.5
