# Supplementary material for: Development of a High-Throughput Microfluidic qPCR System for the Quantitative Determination of Quality-Relevant Bacteria in Cheese
Source: Front Microbiol. 2021 Jan 7;11:619166. doi: 10.3389/fmicb.2020.619166 (PMC7817891; doi:10.3389/fmicb.2020.619166)
Supplement: Supplementary file 5 [file Data_Sheet_5.XLSX]

## Sheet: qPCR_rawdata
Cltyrob_g4184
Strain	Ct	Tm	Species
DSM 2637	13.07	80.3	Clostridium tyrobutyricum
DSM 2637	12.95	80.2	Clostridium tyrobutyricum
FAM 1519	14.77	80	Clostridium tyrobutyricum
FAM 1519	15.02	80.2	Clostridium tyrobutyricum
FAM 1526	13.32	80	Clostridium tyrobutyricum
FAM 1526	12.87	80	Clostridium tyrobutyricum
FAM 1550	12.93	80	Clostridium tyrobutyricum
FAM 1550	13.17	80	Clostridium tyrobutyricum
FAM 1555	14.26	80.2	Clostridium tyrobutyricum
FAM 1555	13.92	80.2	Clostridium tyrobutyricum
FAM 1600	12.71	80.2	Clostridium tyrobutyricum
FAM 1600	12.66	80	Clostridium tyrobutyricum
FAM 22547	14.8	80	Clostridium tyrobutyricum
FAM 22547	13.71	80	Clostridium tyrobutyricum
FAM 22548	12.78	80	Clostridium tyrobutyricum
FAM 22548	13.8	80	Clostridium tyrobutyricum
FAM 22549	14.68	80	Clostridium tyrobutyricum
FAM 22549	14.51	80	Clostridium tyrobutyricum
FAM 22550	13.22	79.5	Clostridium tyrobutyricum
FAM 22550	13.25	79.5	Clostridium tyrobutyricum
FAM 22551	14.94	80	Clostridium tyrobutyricum
FAM 22551	15.02	80	Clostridium tyrobutyricum
FAM 22552	14.02	80	Clostridium tyrobutyricum
FAM 22552	14	80	Clostridium tyrobutyricum
FAM 22553	14.58	80.2	Clostridium tyrobutyricum
FAM 22553	14.42	80	Clostridium tyrobutyricum
FAM 22555	14.39	80.2	Clostridium tyrobutyricum
FAM 22555	13.85	80	Clostridium tyrobutyricum
DSM 1460	14.77	80	Clostridium tyrobutyricum
DSM 1460	14.52	80	Clostridium tyrobutyricum
DSM 663	15.26	80	Clostridium tyrobutyricum
DSM 663	15.26	80	Clostridium tyrobutyricum
DSM 664	15.94	80.2	Clostridium tyrobutyricum
DSM 664	15.96	80	Clostridium tyrobutyricum
NCIMB 9582	16.46	80	Clostridium tyrobutyricum
NCIMB 9582	16.79	80	Clostridium tyrobutyricum
NCIMB 701715	14.27	80	Clostridium tyrobutyricum
NCIMB 701715	13.91	80	Clostridium tyrobutyricum
NCIMB 701753	14.81	80	Clostridium tyrobutyricum
NCIMB 701753	14.8	80	Clostridium tyrobutyricum
NCIMB 701755	14.78	80	Clostridium tyrobutyricum
NCIMB 701755	14.59	80	Clostridium tyrobutyricum
NCIMB 701756	14.34	80	Clostridium tyrobutyricum
NCIMB 701756	14.67	80.2	Clostridium tyrobutyricum
NCIMB 701757	13.49	80	Clostridium tyrobutyricum
NCIMB 701757	13.45	80	Clostridium tyrobutyricum
NCIMB 701790	16.49	80	Clostridium tyrobutyricum
NCIMB 701790	16.36	80	Clostridium tyrobutyricum
NCIMB 703020	13.8	80	Clostridium tyrobutyricum
NCIMB 703020	13.46	80	Clostridium tyrobutyricum
NTC
NTC
NTC
Eduran_g1414
Strain	Ct	Tm	Species
DSM 20633	14.4	80.8	Enterococcus durans
DSM 20633	14.34	80.8	Enterococcus durans
FAM 19822	12.93	80.8	Enterococcus durans
FAM 19822	13.06	80.8	Enterococcus durans
FAM 22256	13.08	80.8	Enterococcus durans
FAM 22256	12.8	80.8	Enterococcus durans
LMG 12283	16.09	81.2	Enterococcus durans
LMG 12283	16.06	81.2	Enterococcus durans
LMG 12903	16.34	81.3	Enterococcus durans
LMG 12903	16.05	81.2	Enterococcus durans
LMG 14202	14.64	81.3	Enterococcus durans
LMG 14202	14.65	81.3	Enterococcus durans
LMG 20617	14.31	81.3	Enterococcus durans
LMG 20617	14.12	81.3	Enterococcus durans
LMG 20616	14.48	81.5	Enterococcus durans
LMG 20616	14.37	81.3	Enterococcus durans
LMG 16887	13.92	81.5	Enterococcus durans
LMG 16887	13.86	81.3	Enterococcus durans
LMG 16886	13.87	81.5	Enterococcus durans
LMG 16886	13.94	81.5	Enterococcus durans
LMG 14374	14.91	81.2	Enterococcus durans
LMG 14374	14.82	81.5	Enterococcus durans
LMG 20622	14.56	81.3	Enterococcus durans
LMG 20622	14.67	81.5	Enterococcus durans
LMG 20884	14.59	81.3	Enterococcus durans
LMG 20884	14.4	81.5	Enterococcus durans
LMG 20878	13.8	81.5	Enterococcus durans
LMG 20878	13.85	81.3	Enterococcus durans
LMG 20826	13.71	81.3	Enterococcus durans
LMG 20826	13.86	81.2	Enterococcus durans
LMG 20820	13.97	81.5	Enterococcus durans
LMG 20820	14.1	81.3	Enterococcus durans
LMG 20793	14.38	81.3	Enterococcus durans
LMG 20793	14.45	81.5	Enterococcus durans
LMG 20692	13.52	81.5	Enterococcus durans
LMG 20692	13.52	81.5	Enterococcus durans
LMG 20666	13.94	81.5	Enterococcus durans
LMG 20666	13.7	81.3	Enterococcus durans
LMG 20654	13.8	81.5	Enterococcus durans
LMG 20654	13.88	81.3	Enterococcus durans
LMG 20627	14.78	81.3	Enterococcus durans
LMG 20627	14.75	81.5	Enterococcus durans
LMG 23542	14.84	81.3	Enterococcus durans
LMG 23542	14.92	81.3	Enterococcus durans
LMG 22768	19.38	81.2	Enterococcus durans
LMG 22768	19.39	81.3	Enterococcus durans
LMG 20931	14.41	81.5	Enterococcus durans
LMG 20931	14.52	81.3	Enterococcus durans
LMG 20916	13.67	81.5	Enterococcus durans
NTC
NTC
NTC
Ecfaeca_acuI
Strain	Ct	Tm	Species
ATCC 19433	12.6	75.5	Enterococcus faecalis
ATCC 19433	12.37	75.5	Enterococcus faecalis
DSM 20380	14.58	75.5	Enterococcus faecalis
DSM 20380	14.63	75.5	Enterococcus faecalis
FAM 2922	14.28	75.5	Enterococcus faecalis
FAM 2922	14.32	75.5	Enterococcus faecalis
FAM 8254	14.08	75.5	Enterococcus faecalis
FAM 8254	14.12	75.5	Enterococcus faecalis
FAM 8493	14.42	75.5	Enterococcus faecalis
FAM 8493	14.4	75.5	Enterococcus faecalis
FAM 8494	14.37	75.5	Enterococcus faecalis
FAM 8494	14.38	75.5	Enterococcus faecalis
FAM 8495	14.54	75.5	Enterococcus faecalis
FAM 8495	14.56	75.5	Enterococcus faecalis
FAM 10310	15.41	75.5	Enterococcus faecalis
FAM 10310	15.5	75.5	Enterococcus faecalis
FAM 20649	14.79	75.5	Enterococcus faecalis
FAM 20649	14.69	75.5	Enterococcus faecalis
FAM 20853	15.44	75.5	Enterococcus faecalis
FAM 20853	15.46	75.5	Enterococcus faecalis
FAM 22123	14.84	75.5	Enterococcus faecalis
FAM 22123	14.88	75.5	Enterococcus faecalis
FAM 22196	14.89	75.5	Enterococcus faecalis
FAM 22196	14.86	75.5	Enterococcus faecalis
FAM 22219	15.43	75.5	Enterococcus faecalis
FAM 22219	15.31	75.5	Enterococcus faecalis
FAM 22220	15.5	75.5	Enterococcus faecalis
FAM 22220	15.54	75.5	Enterococcus faecalis
FAM 22237	14.53	75.5	Enterococcus faecalis
FAM 22237	14.42	75.5	Enterococcus faecalis
FAM 22739	15.52	75.5	Enterococcus faecalis
FAM 22739	15.16	75.5	Enterococcus faecalis
FAM 22965	14.32	75.5	Enterococcus faecalis
FAM 22965	14.38	75.5	Enterococcus faecalis
FAM 23457	14.09	75.5	Enterococcus faecalis
FAM 23457	14.26	75.5	Enterococcus faecalis
DSM 20060	14.52	75.5	Enterococcus faecalis
DSM 20060	14.59	75.5	Enterococcus faecalis
DSM 20376	13.06	75.5	Enterococcus faecalis
DSM 20376	13.26	75.5	Enterococcus faecalis
DSM 29488	14.44	75.5	Enterococcus faecalis
DSM 29488	14.29	75.5	Enterococcus faecalis
DSM 20371	14.59	75.5	Enterococcus faecalis
DSM 20371	14.65	75.5	Enterococcus faecalis
NTC
NTC
NTC
Ecfaeci_cysS
Strain	Ct	Tm	Species
DSM 20477	12.46	80.7	Enterococcus faecium
DSM 20477	12.08	80.5	Enterococcus faecium
FAM 1381	12.04	80.8	Enterococcus faecium
FAM 1381	11.99	81	Enterococcus faecium
FAM 1567	12.34	80.8	Enterococcus faecium
FAM 1567	12.33	80.8	Enterococcus faecium
FAM 1711	12.26	80.8	Enterococcus faecium
FAM 1711	12.26	80.7	Enterococcus faecium
FAM 1719	12.06	80.8	Enterococcus faecium
FAM 1719	12.01	80.8	Enterococcus faecium
FAM 1818	11.65	80.8	Enterococcus faecium
FAM 1818	11.69	81	Enterococcus faecium
FAM 2882	12.03	80.8	Enterococcus faecium
FAM 2882	11.96	81	Enterococcus faecium
FAM 17414	11.7	81	Enterococcus faecium
FAM 17414	11.75	80.8	Enterococcus faecium
FAM 17991	11.65	80.8	Enterococcus faecium
FAM 17991	11.28	81	Enterococcus faecium
FAM 19316	11.82	80.8	Enterococcus faecium
FAM 19316	11.97	80.8	Enterococcus faecium
FAM 20339	11.9	80.8	Enterococcus faecium
FAM 20339	11.86	80.7	Enterococcus faecium
FAM 20680	10.71	80.8	Enterococcus faecium
FAM 20680	10.57	80.8	Enterococcus faecium
FAM 20854	12.88	80.8	Enterococcus faecium
FAM 20854	12.84	80.8	Enterococcus faecium
FAM 22738	11.77	80.8	Enterococcus faecium
FAM 22738	11.65	80.8	Enterococcus faecium
DSM 2146	11.35	80.7	Enterococcus faecium
DSM 2146	11.36	80.8	Enterococcus faecium
DSM 13589	13.31	80.8	Enterococcus faecium
DSM 13589	13.23	80.7	Enterococcus faecium
DSM 13590	11.71	80.7	Enterococcus faecium
DSM 13590	11.62	80.8	Enterococcus faecium
DSM 17050	12.03	80.8	Enterococcus faecium
DSM 17050	12.11	80.8	Enterococcus faecium
DSM 25389	12.45	80.8	Enterococcus faecium
DSM 25389	12.29	80.8	Enterococcus faecium
DSM 25390	11.1	80.7	Enterococcus faecium
DSM 25390	11.23	80.5	Enterococcus faecium
DSM 25644	12.57	80.7	Enterococcus faecium
DSM 25644	12.47	80.8	Enterococcus faecium
DSM 25697	11.93	80.8	Enterococcus faecium
DSM 25697	11.96	80.8	Enterococcus faecium
DSM 25698	11.91	81	Enterococcus faecium
DSM 25698	12.14	80.7	Enterococcus faecium
DSM 25699	11.81	81	Enterococcus faecium
DSM 25699	11.86	80.7	Enterococcus faecium
DSM 25868	11.85	80.8	Enterococcus faecium
DSM 25868	11.84	81	Enterococcus faecium
NTC
NTC
NTC
Lbbrevi_g2037-3
Strain	Ct	Tm	Species
DSM 20054	19.83	82.5	Levilactobacillus brevis
DSM 20054	19.85	82.5	Levilactobacillus brevis
FAM 19091	14.85	82.5	Levilactobacillus brevis
FAM 19091	14.78	82.5	Levilactobacillus brevis
DSM 20556	13.55	82.5	Levilactobacillus brevis
DSM 20556	13.38	82.7	Levilactobacillus brevis
FAM 22874	13.75	82.7	Levilactobacillus brevis
FAM 22874	13.76	82.5	Levilactobacillus brevis
FAM 23126	13.24	82.7	Levilactobacillus brevis
FAM 23126	13.1	82.7	Levilactobacillus brevis
DSM 1267	14.04	82.5	Levilactobacillus brevis
DSM 1267	14.84	82.5	Levilactobacillus brevis
DSM 1268	15.58	83	Levilactobacillus brevis
DSM 1268	15.52	82.8	Levilactobacillus brevis
DSM 1269	13.39	82.5	Levilactobacillus brevis
DSM 1269	13.41	82.5	Levilactobacillus brevis
DSM 2647	13.41	82.5	Levilactobacillus brevis
DSM 2647	13.78	82.5	Levilactobacillus brevis
DSM 6235	20.8	82.5	Levilactobacillus brevis
DSM 6235	20.87	82.7	Levilactobacillus brevis
LMG 12022	13.91	82.5	Levilactobacillus brevis
LMG 12022	14.09	82.5	Levilactobacillus brevis
CCUG 9082	14.82	82.5	Levilactobacillus brevis
CCUG 9082	14.91	82.5	Levilactobacillus brevis
CCUG 33268	13.86	82.5	Levilactobacillus brevis
CCUG 33268	13.69	82.5	Levilactobacillus brevis
CCUG 35288	13.63	82.5	Levilactobacillus brevis
CCUG 35288	13.66	82.5	Levilactobacillus brevis
CCUG 36840	14.66	82.5	Levilactobacillus brevis
CCUG 36840	14.44	82.5	Levilactobacillus brevis
CCUG 39980	12.32	82.5	Levilactobacillus brevis
CCUG 39980	12.53	82.5	Levilactobacillus brevis
CCUG 48612	14.27	82.5	Levilactobacillus brevis
CCUG 48612	14.27	82.5	Levilactobacillus brevis
CCUG 57950	14.76	82.5	Levilactobacillus brevis
CCUG 57950	11.69	82.5	Levilactobacillus brevis
NTC
NTC
NTC
Lbcasei_g4591
Strain	Ct	Tm	Species
ATCC 393	14.04	83.3	Lacticaseibacillus casei
ATCC 393	13.97	83.3	Lacticaseibacillus casei
FAM 20446	14.72	83.5	Lacticaseibacillus casei
FAM 20446	14.72	83.5	Lacticaseibacillus casei
NTC
NTC
NTC
Lbcoryn_aroE
Strain	Ct	Tm	Species
DSM 20004	12.84	83.3	Loigolactobacillus coryniformis subsp. torquens
DSM 20004	12.69	83.3	Loigolactobacillus coryniformis subsp. torquens
DSM 20001	13.03	83.3	Loigolactobacillus coryniformis subsp. coryniformis
DSM 20001	13.07	83.5	Loigolactobacillus coryniformis subsp. coryniformis
DSM 20007	13.08	83.2	Loigolactobacillus coryniformis subsp. coryniformis
DSM 20007	13.25	83.2	Loigolactobacillus coryniformis subsp. coryniformis
DSM 20005	13.05	83.2	Loigolactobacillus coryniformis subsp. torquens
DSM 20005	12.58	82.5	Loigolactobacillus coryniformis subsp. torquens
DSM 13202	12.68	83.3	Loigolactobacillus coryniformis
DSM 13202	12.73	83.3	Loigolactobacillus coryniformis
FAM 1918	12.83	83.3	Loigolactobacillus coryniformis
FAM 1918	12.75	83.3	Loigolactobacillus coryniformis
FAM 6055	12.94	83.2	Loigolactobacillus coryniformis
FAM 6055	13.04	83.3	Loigolactobacillus coryniformis
FAM 6056	12.73	83.3	Loigolactobacillus coryniformis
FAM 6056	12.52	83	Loigolactobacillus coryniformis
FAM 6057	12.89	83.2	Loigolactobacillus coryniformis
FAM 6057	12.8	83.3	Loigolactobacillus coryniformis
FAM 7850	13.16	83.3	Loigolactobacillus coryniformis
FAM 7850	13.16	83.2	Loigolactobacillus coryniformis
FAM 7855	13.11	83.2	Loigolactobacillus coryniformis
FAM 7855	12.39	83.2	Loigolactobacillus coryniformis
FAM 7857	13.01	83.2	Loigolactobacillus coryniformis
FAM 7857	13.54	83	Loigolactobacillus coryniformis
FAM 8404	13.38	83	Loigolactobacillus coryniformis
FAM 8404	12.36	83.3	Loigolactobacillus coryniformis
FAM 18566	12.94	83.2	Loigolactobacillus coryniformis
FAM 18566	13.17	83.2	Loigolactobacillus coryniformis
FAM 18702	12.65	83	Loigolactobacillus coryniformis
FAM 18702	12.47	83.3	Loigolactobacillus coryniformis
FAM 18755	13.06	83.2	Loigolactobacillus coryniformis
FAM 18755	12.71	83	Loigolactobacillus coryniformis
FAM 20761	13.78	83	Loigolactobacillus coryniformis
FAM 20761	14.54	83	Loigolactobacillus coryniformis
FAM 23050	12.89	83.2	Loigolactobacillus coryniformis
FAM 23050	12.76	83.2	Loigolactobacillus coryniformis
FAM 24195	12.58	83.2	Loigolactobacillus coryniformis
FAM 24195	12.9	83.2	Loigolactobacillus coryniformis
NTC
NTC
NTC
Lbcurva_g1171
Strain	Ct	Tm	Species
DSM 20019	13.84	82.3	Latilactobacillus curvatus
DSM 20019	13.78	82.2	Latilactobacillus curvatus
FAM 18091	12.94	82.3	Latilactobacillus curvatus
FAM 18091	12.92	82.3	Latilactobacillus curvatus
FAM 18233	12.9	82.2	Latilactobacillus curvatus
FAM 18233	12.96	82.2	Latilactobacillus curvatus
FAM 18237	13.97	82.2	Latilactobacillus curvatus
FAM 18237	13.83	82	Latilactobacillus curvatus
FAM 18238	14.36	82.3	Latilactobacillus curvatus
FAM 18238	14.17	82.2	Latilactobacillus curvatus
FAM 18270	12.82	82.3	Latilactobacillus curvatus
FAM 18270	12.8	82.2	Latilactobacillus curvatus
FAM 18293	13.79	82.2	Latilactobacillus curvatus
FAM 18293	13.77	82.2	Latilactobacillus curvatus
FAM 18306	13.74	82.2	Latilactobacillus curvatus
FAM 18306	13.99	82.2	Latilactobacillus curvatus
FAM 18531	13.25	82.3	Latilactobacillus curvatus
FAM 18531	13.32	82.3	Latilactobacillus curvatus
FAM 18535	12.69	82.3	Latilactobacillus curvatus
FAM 18535	12.79	82.3	Latilactobacillus curvatus
FAM 18537	13.46	82.2	Latilactobacillus curvatus
FAM 18537	13.45	82.3	Latilactobacillus curvatus
FAM 18539	14.08	82.2	Latilactobacillus curvatus
FAM 18539	14.13	82.2	Latilactobacillus curvatus
FAM 18587	13.74	82.2	Latilactobacillus curvatus
FAM 18587	13.63	82.2	Latilactobacillus curvatus
FAM 18589	12.8	82.3	Latilactobacillus curvatus
FAM 18589	12.82	82.3	Latilactobacillus curvatus
FAM 18591	13.95	82	Latilactobacillus curvatus
FAM 18591	13.71	82.2	Latilactobacillus curvatus
FAM 18593	12.86	82.2	Latilactobacillus curvatus
FAM 18593	12.86	82.2	Latilactobacillus curvatus
FAM 18671	13.02	82	Latilactobacillus curvatus
FAM 18671	12.84	82.2	Latilactobacillus curvatus
FAM 18693	13.18	82.2	Latilactobacillus curvatus
FAM 18693	13.11	82.2	Latilactobacillus curvatus
FAM 18709	14.16	82	Latilactobacillus curvatus
FAM 18709	13.78	82.2	Latilactobacillus curvatus
FAM 18712	13.57	82.2	Latilactobacillus curvatus
FAM 18712	13.59	82	Latilactobacillus curvatus
FAM 18718	13.01	82.2	Latilactobacillus curvatus
FAM 18718	12.95	82.2	Latilactobacillus curvatus
FAM 18722	13.73	82.3	Latilactobacillus curvatus
FAM 18722	13.64	82.2	Latilactobacillus curvatus
FAM 18724	14.38	82.2	Latilactobacillus curvatus
FAM 18724	14.3	82.2	Latilactobacillus curvatus
FAM 18731	13.5	82.3	Latilactobacillus curvatus
FAM 18731	13.47	82	Latilactobacillus curvatus
FAM 18867	11.82	82.2	Latilactobacillus curvatus
FAM 18867	11.97	82.3	Latilactobacillus curvatus
NTC
NTC
Lbdelbr_g3904
Strain	Ct	Tm	Species
DSM 20072	13.94	83.7	Lactobacillus delbrueckii subsp. lactis
DSM 20072	13.7	83.5	Lactobacillus delbrueckii subsp. lactis
DSM 20074	14.09	83.5	Lactobacillus delbrueckii subsp. delbrueckii
DSM 20074	14.06	83.5	Lactobacillus delbrueckii subsp. delbrueckii
DSM 20081	14.89	83.7	Lactobacillus delbrueckii subsp. bulgaricus
DSM 20081	14.81	83.7	Lactobacillus delbrueckii subsp. bulgaricus
FAM 8520	14.42	83.7	Lactobacillus delbrueckii subsp. lactis
FAM 8520	14.29	83.5	Lactobacillus delbrueckii subsp. lactis
FAM 10980	13.12	83.7	Lactobacillus delbrueckii subsp. lactis
FAM 10980	12.98	83.5	Lactobacillus delbrueckii subsp. lactis
FAM 11001	14.04	83.5	Lactobacillus delbrueckii subsp. lactis
FAM 11001	13.95	83.5	Lactobacillus delbrueckii subsp. lactis
FAM 11036	13.63	83.5	Lactobacillus delbrueckii subsp. lactis
FAM 11036	13.54	83.5	Lactobacillus delbrueckii subsp. lactis
FAM 11063	14.45	83.5	Lactobacillus delbrueckii subsp. lactis
FAM 11063	14.52	83.5	Lactobacillus delbrueckii subsp. lactis
FAM 11071	15.57	83.5	Lactobacillus delbrueckii subsp. lactis
FAM 11071	15.36	83.5	Lactobacillus delbrueckii subsp. lactis
FAM 11129	12.94	83.5	Lactobacillus delbrueckii subsp. lactis
FAM 11129	12.94	83.5	Lactobacillus delbrueckii subsp. lactis
FAM 12080	14.32	83.5	Lactobacillus delbrueckii subsp. lactis
FAM 12080	14.29	83.5	Lactobacillus delbrueckii subsp. lactis
FAM 12103	15.39	83.5	Lactobacillus delbrueckii subsp. lactis
FAM 12103	15.17	83.5	Lactobacillus delbrueckii subsp. lactis
FAM 19282	16.73	83.5	Lactobacillus delbrueckii subsp. lactis
FAM 19282	16.45	83.5	Lactobacillus delbrueckii subsp. lactis
FAM 19699	14.49	83.5	Lactobacillus delbrueckii subsp. lactis
FAM 19699	14.55	83.5	Lactobacillus delbrueckii subsp. lactis
FAM 19857	13.52	83.5	Lactobacillus delbrueckii subsp. lactis
FAM 19857	13.14	83.7	Lactobacillus delbrueckii subsp. lactis
FAM 19994	14.12	83.5	Lactobacillus delbrueckii subsp. lactis
FAM 19994	14.15	83.5	Lactobacillus delbrueckii subsp. lactis
FAM 20408	15	83.5	Lactobacillus delbrueckii subsp. lactis
FAM 20408	14.46	83.5	Lactobacillus delbrueckii subsp. lactis
FAM 20491	15.04	83.5	Lactobacillus delbrueckii subsp. bulgaricus
FAM 20491	15.11	83.5	Lactobacillus delbrueckii subsp. bulgaricus
FAM 20544	15.5	83.5	Lactobacillus delbrueckii subsp. bulgaricus
FAM 20544	15.34	83.5	Lactobacillus delbrueckii subsp. bulgaricus
FAM 20573	15.3	83.5	Lactobacillus delbrueckii subsp. bulgaricus
FAM 20573	15.09	83.5	Lactobacillus delbrueckii subsp. bulgaricus
FAM 21277	13.95	83.5	Lactobacillus delbrueckii subsp. bulgaricus
FAM 21277	13.88	83.5	Lactobacillus delbrueckii subsp. bulgaricus
FAM 21376	15.06	83.5	Lactobacillus delbrueckii subsp. bulgaricus
FAM 21376	15.05	83.5	Lactobacillus delbrueckii subsp. bulgaricus
FAM 21745	15.06	83.5	Lactobacillus delbrueckii subsp. lactis
FAM 21745	15.02	83.5	Lactobacillus delbrueckii subsp. lactis
FAM 21748	17.29	83.5	Lactobacillus delbrueckii subsp. lactis
FAM 21748	17.21	83.5	Lactobacillus delbrueckii subsp. lactis
FAM 21753	13	83.5	Lactobacillus delbrueckii subsp. lactis
FAM 21753	12.95	83.7	Lactobacillus delbrueckii subsp. lactis
FAM 21757	14.36	83.5	Lactobacillus delbrueckii subsp. lactis
FAM 21757	14.33	83.5	Lactobacillus delbrueckii subsp. lactis
FAM 21780	15.39	83.5	Lactobacillus delbrueckii subsp. lactis
FAM 21780	14.91	83.5	Lactobacillus delbrueckii subsp. lactis
FAM 21783	13.94	83.2	Lactobacillus delbrueckii subsp. lactis
FAM 21783	14.07	83.2	Lactobacillus delbrueckii subsp. lactis
FAM 22064	15.3	83.5	Lactobacillus delbrueckii subsp. lactis
FAM 22064	14.53	83.5	Lactobacillus delbrueckii subsp. lactis
FAM 22091	13.37	83.5	Lactobacillus delbrueckii subsp. lactis
FAM 22091	13.38	83.5	Lactobacillus delbrueckii subsp. lactis
FAM 22166	14.63	83.5	Lactobacillus delbrueckii subsp. bulgaricus
FAM 22166	14.61	83.5	Lactobacillus delbrueckii subsp. bulgaricus
FAM 22680	15.67	83.5	Lactobacillus delbrueckii subsp. bulgaricus
FAM 22680	15.93	83.5	Lactobacillus delbrueckii subsp. bulgaricus
FAM 13024	19.81	83.5	Lactobacillus delbrueckii subsp. bulgaricus
FAM 13024	14.62	83.5	Lactobacillus delbrueckii subsp. bulgaricus
FAM 21758	14.16	83.7	Lactobacillus delbrueckii subsp. lactis
FAM 21758	13.98	83.7	Lactobacillus delbrueckii subsp. lactis
NTC
NTC
Lbferme_coiA
Strain	Ct	Tm	Species
DSM 20052	9.38	87.2	Limosilactobacillus fermentum
DSM 20052	13.04	87	Limosilactobacillus fermentum
FAM 1734	13.76	87.2	Limosilactobacillus fermentum
FAM 1734	13.89	87.2	Limosilactobacillus fermentum
FAM 10911	14.91	87	Limosilactobacillus fermentum
FAM 10911	15.16	87	Limosilactobacillus fermentum
FAM 10921	14.88	87	Limosilactobacillus fermentum
FAM 10921	14.73	87	Limosilactobacillus fermentum
FAM 10926	14.44	87.2	Limosilactobacillus fermentum
FAM 10926	13.97	87.2	Limosilactobacillus fermentum
FAM 10930	13.89	87.2	Limosilactobacillus fermentum
FAM 10930	13.8	87.2	Limosilactobacillus fermentum
FAM 10950	15.37	87	Limosilactobacillus fermentum
FAM 10950	15.7	87.2	Limosilactobacillus fermentum
FAM 11660	13.93	87.2	Limosilactobacillus fermentum
FAM 11660	13.9	87	Limosilactobacillus fermentum
FAM 11666	16.33	87	Limosilactobacillus fermentum
FAM 11666	15.63	87.2	Limosilactobacillus fermentum
FAM 11674	14.96	87.2	Limosilactobacillus fermentum
FAM 11674	14.88	87.2	Limosilactobacillus fermentum
FAM 11690	15.38	87.2	Limosilactobacillus fermentum
FAM 11690	15.29	87.2	Limosilactobacillus fermentum
FAM 11745	14.15	87.2	Limosilactobacillus fermentum
FAM 11745	14.31	87	Limosilactobacillus fermentum
FAM 11791	14.33	87.2	Limosilactobacillus fermentum
FAM 11791	14.66	87.2	Limosilactobacillus fermentum
FAM 11822	14.76	87.2	Limosilactobacillus fermentum
FAM 11822	14.65	87.2	Limosilactobacillus fermentum
FAM 19341	13.82	87	Limosilactobacillus fermentum
FAM 19341	13.77	87.2	Limosilactobacillus fermentum
FAM 20347	15.59	87.2	Limosilactobacillus fermentum
FAM 20347	16.09	87	Limosilactobacillus fermentum
FAM 20703	15.76	87	Limosilactobacillus fermentum
FAM 20703	15.54	87	Limosilactobacillus fermentum
FAM 21121	12.74	87.2	Limosilactobacillus fermentum
FAM 21121	12.68	87.2	Limosilactobacillus fermentum
FAM 21559	15.18	87	Limosilactobacillus fermentum
FAM 21559	14.98	87	Limosilactobacillus fermentum
FAM 21599	13.72	87	Limosilactobacillus fermentum
FAM 21599	13.58	87	Limosilactobacillus fermentum
FAM 22066	11.99	87.2	Limosilactobacillus fermentum
FAM 22066	12.06	87.2	Limosilactobacillus fermentum
FAM 22067	12.28	87.2	Limosilactobacillus fermentum
FAM 22067	12.13	87.2	Limosilactobacillus fermentum
FAM 22068	14.31	87.2	Limosilactobacillus fermentum
FAM 22068	14.35	87.2	Limosilactobacillus fermentum
FAM 22296	13.26	87	Limosilactobacillus fermentum
FAM 22296	13.06	87	Limosilactobacillus fermentum
NTC
NTC
NTC
Lbhelve_pheS
Strain	Ct	Tm	Species
DSM 20075	12.36	78.5	Lactobacillus helveticus
DSM 20075	11.97	78.5	Lactobacillus helveticus
FAM 1172	12.86	78.5	Lactobacillus helveticus
FAM 1172	12.82	78.5	Lactobacillus helveticus
FAM 1450	13.39	78.5	Lactobacillus helveticus
FAM 1450	13.28	78.5	Lactobacillus helveticus
FAM 1476	14.84	78.5	Lactobacillus helveticus
FAM 1476	15.54	78.2	Lactobacillus helveticus
FAM 8101	15.4	78.5	Lactobacillus helveticus
FAM 8101	15.41	78.5	Lactobacillus helveticus
FAM 8102	13.84	78.5	Lactobacillus helveticus
FAM 8102	13.68	78.5	Lactobacillus helveticus
FAM 8108	14.43	78.3	Lactobacillus helveticus
FAM 8108	14.25	78.5	Lactobacillus helveticus
FAM 13019	13.8	78.5	Lactobacillus helveticus
FAM 13019	13.78	78.3	Lactobacillus helveticus
FAM 19190	12.63	78.5	Lactobacillus helveticus
FAM 19190	12.03	78.5	Lactobacillus helveticus
FAM 20575	16.08	78.5	Lactobacillus helveticus
FAM 20575	15.7	78.5	Lactobacillus helveticus
FAM 21339	14.67	78.5	Lactobacillus helveticus
FAM 21339	14.4	78.5	Lactobacillus helveticus
FAM 21790	17.76	78.5	Lactobacillus helveticus
FAM 21790	17.66	78.3	Lactobacillus helveticus
FAM 22076	14.66	78.5	Lactobacillus helveticus
FAM 22076	14.65	78.5	Lactobacillus helveticus
FAM 22077	13.91	78.5	Lactobacillus helveticus
FAM 22077	13.91	78.5	Lactobacillus helveticus
FAM 22135	15.67	78.3	Lactobacillus helveticus
FAM 22135	15.64	78.5	Lactobacillus helveticus
FAM 22155	14.72	78.3	Lactobacillus helveticus
FAM 22155	14.64	78.2	Lactobacillus helveticus
FAM 22157	16.59	78.2	Lactobacillus helveticus
FAM 22157	16.36	78.3	Lactobacillus helveticus
FAM 22192	15.5	78.5	Lactobacillus helveticus
FAM 22192	15.26	78.5	Lactobacillus helveticus
FAM 22287	15.61	78.3	Lactobacillus helveticus
FAM 22287	15.44	78.5	Lactobacillus helveticus
FAM 22292	14.17	78	Lactobacillus helveticus
FAM 22292	14.15	78	Lactobacillus helveticus
FAM 22472	14.05	78.3	Lactobacillus helveticus
FAM 22472	14.18	78.5	Lactobacillus helveticus
FAM 23235	13.54	78.5	Lactobacillus helveticus
FAM 23235	13.44	78.5	Lactobacillus helveticus
FAM 23236	12.88	78.3	Lactobacillus helveticus
FAM 23236	12.82	78.5	Lactobacillus helveticus
FAM 23322	13.98	78.5	Lactobacillus helveticus
FAM 23322	13.97	78.3	Lactobacillus helveticus
NTC
NTC
NTC
Lbparab_g519
Strain	Ct	Tm	Species
DSM 5707	12.57	81.7	Lentilactobacillus parabuchneri
DSM 5707	12.47	81.5	Lentilactobacillus parabuchneri
FAM 21731	13.48	81.5	Lentilactobacillus parabuchneri
FAM 21731	13.58	81.5	Lentilactobacillus parabuchneri
FAM 21809	13.44	81.3	Lentilactobacillus parabuchneri
FAM 21809	13.22	81.5	Lentilactobacillus parabuchneri
FAM 21822	13.76	81.5	Lentilactobacillus parabuchneri
FAM 21822	13.66	81	Lentilactobacillus parabuchneri
FAM 21829	13.18	81.5	Lentilactobacillus parabuchneri
FAM 21829	13	81.5	Lentilactobacillus parabuchneri
FAM 21831	13.59	81.5	Lentilactobacillus parabuchneri
FAM 21831	13.58	81.3	Lentilactobacillus parabuchneri
FAM 21832	13.58	81.3	Lentilactobacillus parabuchneri
FAM 21832	13.48	81.5	Lentilactobacillus parabuchneri
FAM 21834	12.19	81.3	Lentilactobacillus parabuchneri
FAM 21834	12.15	81.2	Lentilactobacillus parabuchneri
FAM 21835	11.9	82	Lentilactobacillus parabuchneri
FAM 21835	12.01	82	Lentilactobacillus parabuchneri
FAM 21836	13.41	81.3	Lentilactobacillus parabuchneri
FAM 21836	13.52	81.3	Lentilactobacillus parabuchneri
FAM 21838	12.43	82.2	Lentilactobacillus parabuchneri
FAM 21838	12.34	82.2	Lentilactobacillus parabuchneri
DSM 5987	12.63	81.7	Lentilactobacillus parabuchneri
DSM 5987	12.74	81.7	Lentilactobacillus parabuchneri
LMG 11773	14.79	81.3	Lentilactobacillus parabuchneri
LMG 11773	14.74	81.5	Lentilactobacillus parabuchneri
FAM 23163	15.1	81.5	Lentilactobacillus parabuchneri
FAM 23163	15.16	81.5	Lentilactobacillus parabuchneri
FAM 23164	14.9	81.5	Lentilactobacillus parabuchneri
FAM 23164	14.79	81.3	Lentilactobacillus parabuchneri
FAM 23165	15.46	81.3	Lentilactobacillus parabuchneri
FAM 23165	15.39	81.3	Lentilactobacillus parabuchneri
FAM 23166	17.57	81.5	Lentilactobacillus parabuchneri
FAM 23166	17.71	81.5	Lentilactobacillus parabuchneri
FAM 23167	15.17	81.5	Lentilactobacillus parabuchneri
FAM 23167	15.21	81.5	Lentilactobacillus parabuchneri
FAM 23168	14.5	81.5	Lentilactobacillus parabuchneri
FAM 23168	14.68	81.5	Lentilactobacillus parabuchneri
FAM 23169	17.64	81.3	Lentilactobacillus parabuchneri
FAM 23169	17.61	81.3	Lentilactobacillus parabuchneri
FAM 23279	13.69	82	Lentilactobacillus parabuchneri
FAM 23279	13.58	82	Lentilactobacillus parabuchneri
FAM 23280	13.63	82	Lentilactobacillus parabuchneri
FAM 23280	13.85	82	Lentilactobacillus parabuchneri
FAM 23281	13.85	82	Lentilactobacillus parabuchneri
FAM 23281	13.63	82	Lentilactobacillus parabuchneri
FAM 23282	14.69	81.2	Lentilactobacillus parabuchneri
FAM 23282	14.47	82	Lentilactobacillus parabuchneri
FAM 21823	12.74	81.5	Lentilactobacillus parabuchneri
FAM 21823	12.76	81.3	Lentilactobacillus parabuchneri
NTC
NTC
NTC
Lbparac_mutS2
Strain	Ct	Tm	Species
DSM 5622	12.84	84.5	Lacticaseibacillus paracasei
DSM 5622	13.29	84.5	Lacticaseibacillus paracasei
DSM 20012	14.23	83.7	Lacticaseibacillus paracasei
DSM 20012	13.83	83.8	Lacticaseibacillus paracasei
FAM 4010	13.61	84.3	Lacticaseibacillus paracasei
FAM 4010	13.54	84	Lacticaseibacillus paracasei
FAM 6896.1	14.44	84.3	Lacticaseibacillus paracasei
FAM 6896.1	13.68	84.5	Lacticaseibacillus paracasei
FAM 6896.2	13.57	84.5	Lacticaseibacillus paracasei
FAM 6896.2	13.68	84.3	Lacticaseibacillus paracasei
FAM 6988	15.96	84.5	Lacticaseibacillus paracasei
FAM 6988	15.27	84.7	Lacticaseibacillus paracasei
FAM 7562	13.55	84.3	Lacticaseibacillus paracasei
FAM 7562	13.49	84	Lacticaseibacillus paracasei
FAM 7862	16.56	84.5	Lacticaseibacillus paracasei
FAM 7862	16.26	84.7	Lacticaseibacillus paracasei
FAM 7981	15.03	84.7	Lacticaseibacillus paracasei
FAM 7981	14.38	84.7	Lacticaseibacillus paracasei
FAM 8379	13.13	84.5	Lacticaseibacillus paracasei
FAM 8379	13.16	84.5	Lacticaseibacillus paracasei
FAM 8398	14.96	84.3	Lacticaseibacillus paracasei
FAM 8398	14.76	84.3	Lacticaseibacillus paracasei
FAM 17407	13.05	84.2	Lacticaseibacillus paracasei
FAM 17407	13.01	84.3	Lacticaseibacillus paracasei
FAM 18133.2	14.52	84.3	Lacticaseibacillus paracasei
FAM 18133.2	14.52	84.3	Lacticaseibacillus paracasei
FAM 19317	15.83	84	Lacticaseibacillus paracasei
FAM 19317	15.09	84.3	Lacticaseibacillus paracasei
FAM 22436	12.78	84.3	Lacticaseibacillus paracasei
FAM 22436	13.04	84.3	Lacticaseibacillus paracasei
FAM 22437	12.8	84.2	Lacticaseibacillus paracasei
FAM 22437	13.27	84.3	Lacticaseibacillus paracasei
FAM 19331	13.2	84.2	Lacticaseibacillus paracasei
FAM 19331	12.17	84.2	Lacticaseibacillus paracasei
FAM 19237	14.37	84.2	Lacticaseibacillus paracasei
FAM 19237	14.07	84.2	Lacticaseibacillus paracasei
FAM 19419	13.03	84.7	Lacticaseibacillus paracasei
FAM 19419	13.54	84.5	Lacticaseibacillus paracasei
FAM 19513	12.88	84.3	Lacticaseibacillus paracasei
FAM 19513	12.78	84.5	Lacticaseibacillus paracasei
FAM 19514	12.83	84.5	Lacticaseibacillus paracasei
FAM 19514	12.83	84.5	Lacticaseibacillus paracasei
NTC
NTC
NTC	29.7
Lbparap_g4429
Strain	Ct	Tm	Species
DSM 10667	14.82	84.7	Lactiplantibacillus paraplantarum
DSM 10667	14.84	84.5	Lactiplantibacillus paraplantarum
DSM 10641	14.67	84.2	Lactiplantibacillus paraplantarum
DSM 10641	14.84	84.2	Lactiplantibacillus paraplantarum
FAM 4075	13.2	84.5	Lactiplantibacillus paraplantarum
FAM 4075	13.2	84.5	Lactiplantibacillus paraplantarum
FAM 7852	13.34	84.8	Lactiplantibacillus paraplantarum
FAM 7852	13.33	84.5	Lactiplantibacillus paraplantarum
FAM 7996	13.83	84.2	Lactiplantibacillus paraplantarum
FAM 7996	13.8	84.2	Lactiplantibacillus paraplantarum
FAM 7991	13.14	84.2	Lactiplantibacillus paraplantarum
FAM 7991	13.41	84.2	Lactiplantibacillus paraplantarum
FAM 18196	15.08	84	Lactiplantibacillus paraplantarum
FAM 18196	15.03	84.2	Lactiplantibacillus paraplantarum
FAM 18197	14.39	84	Lactiplantibacillus paraplantarum
FAM 18197	14.75	84	Lactiplantibacillus paraplantarum
FAM 18198	16.59	84	Lactiplantibacillus paraplantarum
FAM 18198	16.66	84	Lactiplantibacillus paraplantarum
FAM 18201	13.93	84	Lactiplantibacillus paraplantarum
FAM 18201	14.14	84.2	Lactiplantibacillus paraplantarum
FAM 18553	13.07	84	Lactiplantibacillus paraplantarum
FAM 18553	13	84.2	Lactiplantibacillus paraplantarum
FAM 18556.1	12.74	84.3	Lactiplantibacillus paraplantarum
FAM 18556.1	12.74	84.2	Lactiplantibacillus paraplantarum
FAM 18556.2	13.59	84	Lactiplantibacillus paraplantarum
FAM 18556.2	13.51	84	Lactiplantibacillus paraplantarum
FAM 18556.3	13.77	84	Lactiplantibacillus paraplantarum
FAM 18556.3	13.73	84	Lactiplantibacillus paraplantarum
NTC
NTC
Lbplant_mutY
Strain	Ct	Tm	Species
DSM 20174	13.11	77.2	Lactiplantibacillus plantarum
DSM 20174	13.13	77	Lactiplantibacillus plantarum
DSM 20246	13.14	77	Lactiplantibacillus plantarum
DSM 20246	13.2	77	Lactiplantibacillus plantarum
ATCC 8014	12.97	77	Lactiplantibacillus plantarum
ATCC 8014	12.9	77	Lactiplantibacillus plantarum
FAM 5004	14.02	77	Lactiplantibacillus plantarum
FAM 5004	14.09	76.8	Lactiplantibacillus plantarum
FAM 6024	14.94	77	Lactiplantibacillus plantarum
FAM 6024	14.17	77	Lactiplantibacillus plantarum
FAM 6421	13.41	77	Lactiplantibacillus plantarum
FAM 6421	13.63	77	Lactiplantibacillus plantarum
FAM 6940	13.05	77	Lactiplantibacillus plantarum
FAM 6940	13.11	77	Lactiplantibacillus plantarum
FAM 8230	14.08	77	Lactiplantibacillus plantarum
FAM 8230	13.64	76.8	Lactiplantibacillus plantarum
FAM 18037	14.05	77	Lactiplantibacillus plantarum
FAM 18037	13.97	77	Lactiplantibacillus plantarum
FAM 18215	13.21	77	Lactiplantibacillus plantarum
FAM 18215	13.31	77	Lactiplantibacillus plantarum
FAM 18220	13.4	77	Lactiplantibacillus plantarum
FAM 18220	13.39	77	Lactiplantibacillus plantarum
FAM 18221	14.37	77	Lactiplantibacillus plantarum
FAM 18221	14.79	76.8	Lactiplantibacillus plantarum
FAM 18230	14.18	77	Lactiplantibacillus plantarum
FAM 18230	13.61	77	Lactiplantibacillus plantarum
FAM 18558	13.1	77	Lactiplantibacillus plantarum
FAM 18558	13.24	77	Lactiplantibacillus plantarum
FAM 18565	14.01	76.8	Lactiplantibacillus plantarum
FAM 18565	14	77	Lactiplantibacillus plantarum
FAM 18858	14.27	77	Lactiplantibacillus plantarum
FAM 18858	14.49	76.8	Lactiplantibacillus plantarum
FAM 18874	15.53	76.8	Lactiplantibacillus plantarum
FAM 18874	15.01	76.8	Lactiplantibacillus plantarum
FAM 18898	13.36	77	Lactiplantibacillus plantarum
FAM 18898	13.38	77	Lactiplantibacillus plantarum
FAM 20642	13.42	76.8	Lactiplantibacillus plantarum
FAM 20642	13.45	77	Lactiplantibacillus plantarum
FAM 21789	13.94	76.8	Lactiplantibacillus plantarum
FAM 21789	14.31	76.8	Lactiplantibacillus plantarum
FAM 21827	13.57	76.8	Lactiplantibacillus plantarum
FAM 21827	13.54	77	Lactiplantibacillus plantarum
FAM 22495	13.96	77	Lactiplantibacillus plantarum
FAM 22495	14.08	77	Lactiplantibacillus plantarum
FAM 22729	15.47	76.8	Lactiplantibacillus plantarum
FAM 22729	14.89	76.8	Lactiplantibacillus plantarum
FAM 22731	14.38	76.8	Lactiplantibacillus plantarum
FAM 22731	14.9	76.7	Lactiplantibacillus plantarum
NTC
NTC
NTC
Lbrhamn_trpD
Strain	Ct	Tm	Species
DSM 20021	11.57	82.5	Lacticaseibacillus rhamnosus
DSM 20021	11.38	82.5	Lacticaseibacillus rhamnosus
ATCC 11981	12.19	82.5	Lacticaseibacillus rhamnosus
ATCC 11981	12.23	82.7	Lacticaseibacillus rhamnosus
FAM 11821	15.24	81.5	Lacticaseibacillus rhamnosus
FAM 11821	15.18	81.7	Lacticaseibacillus rhamnosus
FAM 14162	13.52	81.5	Lacticaseibacillus rhamnosus
FAM 14162	14.04	81	Lacticaseibacillus rhamnosus
FAM 19224	15.18	81.7	Lacticaseibacillus rhamnosus
FAM 19224	15.35	81.5	Lacticaseibacillus rhamnosus
FAM 19231	16.01	82.5	Lacticaseibacillus rhamnosus
FAM 19231	15.58	82.5	Lacticaseibacillus rhamnosus
FAM 19266	13.58	82.3	Lacticaseibacillus rhamnosus
FAM 19266	13.61	82.5	Lacticaseibacillus rhamnosus
FAM 19330	13.66	82.5	Lacticaseibacillus rhamnosus
FAM 19330	13.63	82.3	Lacticaseibacillus rhamnosus
FAM 19850	12.19	82.5	Lacticaseibacillus rhamnosus
FAM 19850	11.52	82.5	Lacticaseibacillus rhamnosus
FAM 19984	15.12	81.7	Lacticaseibacillus rhamnosus
FAM 19984	15.26	81.7	Lacticaseibacillus rhamnosus
FAM 20406	14.14	81.5	Lacticaseibacillus rhamnosus
FAM 20406	14.45	81.7	Lacticaseibacillus rhamnosus
FAM 20430	13.43	81.5	Lacticaseibacillus rhamnosus
FAM 20430	13.47	81.3	Lacticaseibacillus rhamnosus
FAM 20440	11.6	81.8	Lacticaseibacillus rhamnosus
FAM 20440	11.93	81.8	Lacticaseibacillus rhamnosus
FAM 20498	11.98	82.7	Lacticaseibacillus rhamnosus
FAM 20498	12.13	82.5	Lacticaseibacillus rhamnosus
FAM 20532	12.52	82.5	Lacticaseibacillus rhamnosus
FAM 20532	12.78	82.5	Lacticaseibacillus rhamnosus
FAM 20558	13.85	81.7	Lacticaseibacillus rhamnosus
FAM 20558	13.86	81.5	Lacticaseibacillus rhamnosus
FAM 20830	14.29	82.2	Lacticaseibacillus rhamnosus
FAM 20830	14.25	82.3	Lacticaseibacillus rhamnosus
FAM 21825	14.82	81.5	Lacticaseibacillus rhamnosus
FAM 21825	14.57	81.5	Lacticaseibacillus rhamnosus
FAM 22647	15.49	81.3	Lacticaseibacillus rhamnosus
FAM 22647	15.39	81.5	Lacticaseibacillus rhamnosus
FAM 22648	15.31	81.5	Lacticaseibacillus rhamnosus
FAM 22648	15.36	81.3	Lacticaseibacillus rhamnosus
FAM 22660	12.82	81.5	Lacticaseibacillus rhamnosus
FAM 22660	13.34	81.5	Lacticaseibacillus rhamnosus
FAM 22673	18.01	82	Lacticaseibacillus rhamnosus
FAM 22673	14.81	82.5	Lacticaseibacillus rhamnosus
FAM 22674	14.51	81.7	Lacticaseibacillus rhamnosus
FAM 22674	14.84	81.5	Lacticaseibacillus rhamnosus
CCUG 34291	14.35	81.7	Lacticaseibacillus rhamnosus
CCUG 34291	14.23	81.5	Lacticaseibacillus rhamnosus
NTC
NTC
NTC
Lbsakei_g605
Strain	Ct	Tm	Species
DSM 20017	13.56	83.2	Latilactobacillus sakei subsp. sakei
DSM 20017	13.4	83	Latilactobacillus sakei subsp. sakei
DSM 15831	12.13	83	Lactobacillus sakei subsp. carnosum
DSM 15831	12.33	83	Lactobacillus sakei subsp. carnosum
FAM 14960	11.88	83	Latilactobacillus sakei
FAM 14960	11.93	83	Latilactobacillus sakei
FAM 18070	12.02	83	Latilactobacillus sakei
FAM 18070	12.03	83	Latilactobacillus sakei
FAM 18232	12.1	83	Latilactobacillus sakei
FAM 18232	11.99	83	Latilactobacillus sakei
FAM 18242	12.62	83	Latilactobacillus sakei
FAM 18242	12.6	83	Latilactobacillus sakei
FAM 18244	11.76	83	Latilactobacillus sakei
FAM 18244	11.8	83	Latilactobacillus sakei
FAM 18246	11.77	83	Latilactobacillus sakei
FAM 18246	11.62	83	Latilactobacillus sakei
FAM 18247	10.83	83	Latilactobacillus sakei
FAM 18247	10.86	83	Latilactobacillus sakei
FAM 18249	12.14	83	Latilactobacillus sakei
FAM 18249	11.89	83	Latilactobacillus sakei
FAM 18250	11.8	83	Latilactobacillus sakei
FAM 18250	11.8	83	Latilactobacillus sakei
FAM 18251	11.87	83	Latilactobacillus sakei
FAM 18251	11.77	83	Latilactobacillus sakei
FAM 18253	11.78	83.2	Latilactobacillus sakei
FAM 18253	11.66	83	Latilactobacillus sakei
FAM 18254	11.98	83	Latilactobacillus sakei
FAM 18254	11.91	83	Latilactobacillus sakei
FAM 18255	11.88	83	Latilactobacillus sakei
FAM 18255	11.91	83	Latilactobacillus sakei
FAM 18256	12.23	83	Latilactobacillus sakei
FAM 18256	11.8	83	Latilactobacillus sakei
FAM 18257	11.86	83	Latilactobacillus sakei
FAM 18257	11.9	83	Latilactobacillus sakei
FAM 18259	12.5	82.8	Latilactobacillus sakei
FAM 18259	12.28	83	Latilactobacillus sakei
FAM 18260	11.93	83	Latilactobacillus sakei
FAM 18260	11.85	83	Latilactobacillus sakei
FAM 18261	12.17	82.8	Latilactobacillus sakei
FAM 18261	12.13	83	Latilactobacillus sakei
FAM 18262	11.99	83	Latilactobacillus sakei
FAM 18262	12.08	83	Latilactobacillus sakei
FAM 18263	11.93	83	Latilactobacillus sakei
FAM 18263	11.85	83	Latilactobacillus sakei
FAM 18264	11.67	83	Latilactobacillus sakei
FAM 18264	11.69	83	Latilactobacillus sakei
FAM 18265	11.89	83	Latilactobacillus sakei
FAM 18265	11.91	83	Latilactobacillus sakei
NTC
NTC
NTC
Lclaclac_tenA
Strain	Ct	Tm	Species
ATCC 19435	13.33	80.3	Lactococcus lactis subsp. lactis
ATCC 19435	13.45	80	Lactococcus lactis subsp. lactis
FAM 11194	13.53	80.2	Lactococcus lactis subsp. lactis
FAM 11194	13.88	80.2	Lactococcus lactis subsp. lactis
FAM 13688	15.46	80	Lactococcus lactis subsp. lactis
FAM 13688	14.46	80	Lactococcus lactis subsp. lactis
FAM 17880	15.96	80	Lactococcus lactis subsp. lactis
FAM 17880	15.87	79.7	Lactococcus lactis subsp. lactis
FAM 17899	14.5	80.2	Lactococcus lactis subsp. lactis
FAM 17899	13.74	80.2	Lactococcus lactis subsp. lactis
FAM 17927	15.97	80	Lactococcus lactis subsp. lactis
FAM 17927	15.1	80.2	Lactococcus lactis subsp. lactis
FAM 17940	13.65	80.2	Lactococcus lactis subsp. lactis
FAM 17940	14.58	80	Lactococcus lactis subsp. lactis
FAM17944	15.25	80	Lactococcus lactis subsp. lactis
FAM17944	16.2	79.8	Lactococcus lactis subsp. lactis
FAM 17921	13.98	80.3	Lactococcus lactis subsp. lactis
FAM 17921	13.57	80	Lactococcus lactis subsp. lactis
FAM 17904	14.63	80	Lactococcus lactis subsp. lactis
FAM 17904	14.54	80.2	Lactococcus lactis subsp. lactis
FAM 17928	13.18	80.2	Lactococcus lactis subsp. lactis
FAM 17928	13.18	80.2	Lactococcus lactis subsp. lactis
FAM 17934	14.34	80.2	Lactococcus lactis subsp. lactis
FAM 17934	13.9	80	Lactococcus lactis subsp. lactis
FAM 17939	14.16	80.3	Lactococcus lactis subsp. lactis
FAM 17939	14.43	80	Lactococcus lactis subsp. lactis
FAM 17947	14.48	80.2	Lactococcus lactis subsp. lactis
FAM 17947	14.32	80	Lactococcus lactis subsp. lactis
FAM 20369	14.55	80	Lactococcus lactis subsp. lactis
FAM 20369	14.51	80	Lactococcus lactis subsp. lactis
FAM 17950	14.29	80	Lactococcus lactis subsp. lactis
FAM 17950	14.52	80	Lactococcus lactis subsp. lactis
FAM 20641	15.11	80	Lactococcus lactis subsp. lactis
FAM 20641	14.71	80	Lactococcus lactis subsp. lactis
FAM 23198	14.12	80	Lactococcus lactis subsp. lactis
FAM 23198	14.2	80	Lactococcus lactis subsp. lactis
FAM 23199	13.88	80	Lactococcus lactis subsp. lactis
FAM 23199	13.63	80	Lactococcus lactis subsp. lactis
FAM 23200	15.76	80	Lactococcus lactis subsp. lactis
FAM 23200	15.76	79.7	Lactococcus lactis subsp. lactis
FAM 23201	15.26	80	Lactococcus lactis subsp. lactis
FAM 23201	15.13	80	Lactococcus lactis subsp. lactis
FAM 23204	15.28	80	Lactococcus lactis subsp. lactis
FAM 23204	15.84	80	Lactococcus lactis subsp. lactis
FAM 23206	15.79	80	Lactococcus lactis subsp. lactis
FAM 23206	14.74	80	Lactococcus lactis subsp. lactis
FAM 23207	15.37	80.2	Lactococcus lactis subsp. lactis
FAM 23207	14.65	80	Lactococcus lactis subsp. lactis
FAM 23211	12.92	79.3	Lactococcus lactis subsp. lactis
FAM 23211	12.84	79.3	Lactococcus lactis subsp. lactis
NTC
NTC
NTC	26.28	77.5
Lclaccre_mtlD-2
Strain	Ct	Tm	Species
DSM 20069	13.76	81.5	Lactococcus lactis subsp. cremoris
DSM 20069	13.81	81.3	Lactococcus lactis subsp. cremoris
FAM 1233	15.33	81.3	Lactococcus lactis subsp. cremoris
FAM 1233	15.43	81.3	Lactococcus lactis subsp. cremoris
FAM 1621	16.62	80.7	Lactococcus lactis subsp. cremoris
FAM 1621	16.46	80.7	Lactococcus lactis subsp. cremoris
FAM 11206	14.04	81.2	Lactococcus lactis subsp. cremoris
FAM 11206	14.15	81	Lactococcus lactis subsp. cremoris
FAM 17841	13.84	81.3	Lactococcus lactis subsp. cremoris
FAM 17841	13.95	81.3	Lactococcus lactis subsp. cremoris
FAM 17868	13.73	81.3	Lactococcus lactis subsp. cremoris
FAM 17868	13.66	81.3	Lactococcus lactis subsp. cremoris
FAM 17869	14.15	81.2	Lactococcus lactis subsp. cremoris
FAM 17869	14.17	81.3	Lactococcus lactis subsp. cremoris
FAM 17870	13.35	81.3	Lactococcus lactis subsp. cremoris
FAM 17870	13.43	81	Lactococcus lactis subsp. cremoris
FAM 17873	13.54	81.3	Lactococcus lactis subsp. cremoris
FAM 17873	13.31	81.5	Lactococcus lactis subsp. cremoris
FAM 17874	12.81	81.5	Lactococcus lactis subsp. cremoris
FAM 17874	12.91	81.5	Lactococcus lactis subsp. cremoris
FAM 17875	16.6	81.2	Lactococcus lactis subsp. cremoris
FAM 17875	16.6	81.3	Lactococcus lactis subsp. cremoris
FAM 17877	13.23	81.3	Lactococcus lactis subsp. cremoris
FAM 17877	13.32	81.2	Lactococcus lactis subsp. cremoris
FAM 17882	13.35	81.2	Lactococcus lactis subsp. cremoris
FAM 17882	13.32	81.2	Lactococcus lactis subsp. cremoris
FAM 17883	13.43	81.2	Lactococcus lactis subsp. cremoris
FAM 17883	13.45	81.3	Lactococcus lactis subsp. cremoris
FAM 17885	13.51	81.2	Lactococcus lactis subsp. cremoris
FAM 17885	13.39	81.3	Lactococcus lactis subsp. cremoris
FAM 17887	16.65	81.3	Lactococcus lactis subsp. cremoris
FAM 17887	17.02	81.2	Lactococcus lactis subsp. cremoris
FAM 17892	16.23	81.2	Lactococcus lactis subsp. cremoris
FAM 17892	16.2	81.3	Lactococcus lactis subsp. cremoris
FAM 17893	15.29	81.3	Lactococcus lactis subsp. cremoris
FAM 17893	15.31	81.3	Lactococcus lactis subsp. cremoris
FAM 23214	13.81	81.2	Lactococcus lactis subsp. cremoris
FAM 23214	13.57	81.3	Lactococcus lactis subsp. cremoris
FAM 23216	14.74	81.3	Lactococcus lactis subsp. cremoris
FAM 23216	14.72	81	Lactococcus lactis subsp. cremoris
FAM 23218	12.87	81.2	Lactococcus lactis subsp. cremoris
FAM 23218	12.78	81.2	Lactococcus lactis subsp. cremoris
FAM 22489	14.25	81.2	Lactococcus lactis subsp. cremoris
FAM 22489	14.42	81.2	Lactococcus lactis subsp. cremoris
FAM 22490	14.44	81.2	Lactococcus lactis subsp. cremoris
FAM 22490	14.3	81.5	Lactococcus lactis subsp. cremoris
FAM 22493	13.83	81.2	Lactococcus lactis subsp. cremoris
FAM 22493	14.07	81	Lactococcus lactis subsp. cremoris
FAM 23219	13.42	81	Lactococcus lactis subsp. cremoris
FAM 23219	13.39	81	Lactococcus lactis subsp. cremoris
NTC
NTC
NTC
Lnmesen_purL
Strain	Ct	Tm	Species
DSM 20346	12.22	82.7	Leuconostoc mesenteroides subsp. cremoris
DSM 20346	11.94	82.7	Leuconostoc mesenteroides subsp. cremoris
DSM 20484	11.95	82.2	Leuconostoc mesenteroides subsp. dextranicum
DSM 20484	11.99	82.2	Leuconostoc mesenteroides subsp. dextranicum
DSM 20343	15.78	82.5	Leuconostoc mesenteroides subsp. mesenteroides
DSM 20343	15.57	82.5	Leuconostoc mesenteroides subsp. mesenteroides
DSM 20241	13.87	81.8	Leuconostoc mesenteroides subsp. suionicum
DSM 20241	14.24	81.3	Leuconostoc mesenteroides subsp. suionicum
DSM 20200	14.03	82.5	Leuconostoc mesenteroides subsp. cremoris
DSM 20200	14.41	82.7	Leuconostoc mesenteroides subsp. cremoris
DSM 20240	14.41	82.2	Leuconostoc mesenteroides subsp. mesenteroides
DSM 20240	14.34	82	Leuconostoc mesenteroides subsp. mesenteroides
FAM 24145	13.51	82.5	Leuconostoc mesenteroides
FAM 24145	13.42	82.5	Leuconostoc mesenteroides
FAM 5_11	12.93	82.7	Leuconostoc mesenteroides
FAM 5_11	13	82.5	Leuconostoc mesenteroides
FAM 9_16	13.64	82.7	Leuconostoc mesenteroides
FAM 9_16	13.63	82.7	Leuconostoc mesenteroides
FAM 24147	13.64	82.7	Leuconostoc mesenteroides
FAM 24147	13.54	82.7	Leuconostoc mesenteroides
FAM 14_16	13.41	82	Leuconostoc mesenteroides
FAM 14_16	13.15	82	Leuconostoc mesenteroides
FAM 15_6	13.69	82.7	Leuconostoc mesenteroides
FAM 15_6	13.64	82.5	Leuconostoc mesenteroides
FAM 24153	16.5	82	Leuconostoc mesenteroides
FAM 24153	16.33	82.2	Leuconostoc mesenteroides
FAM 22_8	12.91	82.2	Leuconostoc mesenteroides
FAM 22_8	12.97	82.2	Leuconostoc mesenteroides
FAM 23_4	13.21	82.5	Leuconostoc mesenteroides
FAM 23_4	13.05	82.5	Leuconostoc mesenteroides
FAM 24_1	13.19	82.5	Leuconostoc mesenteroides
FAM 24_1	13.34	82.7	Leuconostoc mesenteroides
FAM 24158	15.39	82	Leuconostoc mesenteroides
FAM 24158	15.11	82	Leuconostoc mesenteroides
FAM 24161	15.76	82.2	Leuconostoc mesenteroides
FAM 24161	15.6	82	Leuconostoc mesenteroides
FAM 24166	13.53	82	Leuconostoc mesenteroides
FAM 24166	13.49	82	Leuconostoc mesenteroides
FAM 24172	12.57	82.2	Leuconostoc mesenteroides
FAM 24172	12.57	82	Leuconostoc mesenteroides
FAM 24173	12.98	82	Leuconostoc mesenteroides
FAM 24173	12.84	82	Leuconostoc mesenteroides
FAM 24175	13.08	82	Leuconostoc mesenteroides
FAM 24175	13.15	82.2	Leuconostoc mesenteroides
FAM 46_12	12.94	82	Leuconostoc mesenteroides
FAM 46_12	12.83	82	Leuconostoc mesenteroides
NTC	34.31
NTC
NTC
Prfreud_g4997
Strain	Ct	Tm	Species
DSM 20271	14.77	85.5	Propionibacterium freudenreichii
DSM 20271	14.58	85.5	Propionibacterium freudenreichii
DSM 4902	16.27	85.5	Propionibacterium freudenreichii
DSM 4902	16.31	85.5	Propionibacterium freudenreichii
FAM 15190	15.33	85.5	Propionibacterium freudenreichii
FAM 15190	14.96	85.5	Propionibacterium freudenreichii
FAM 15172	13.79	85.5	Propionibacterium freudenreichii
FAM 15172	13.81	85.5	Propionibacterium freudenreichii
FAM 15192	15.51	85.5	Propionibacterium freudenreichii
FAM 15192	15.23	85.5	Propionibacterium freudenreichii
FAM 15207	14.44	85.5	Propionibacterium freudenreichii
FAM 15207	14.57	85.5	Propionibacterium freudenreichii
FAM 15214	14.59	85.5	Propionibacterium freudenreichii
FAM 15214	14.4	85.5	Propionibacterium freudenreichii
FAM 15217.1	14.66	85.5	Propionibacterium freudenreichii
FAM 15217.1	14.73	85.5	Propionibacterium freudenreichii
FAM 15218	15.16	85.5	Propionibacterium freudenreichii
FAM 15218	15.16	85.5	Propionibacterium freudenreichii
FAM 15227	14.27	85.5	Propionibacterium freudenreichii
FAM 15227	14.35	85.5	Propionibacterium freudenreichii
FAM 15236	15	85.5	Propionibacterium freudenreichii
FAM 15236	14.7	85.5	Propionibacterium freudenreichii
FAM 15248	15.67	85.5	Propionibacterium freudenreichii
FAM 15248	15.7	85.5	Propionibacterium freudenreichii
FAM 15251	16.33	85.5	Propionibacterium freudenreichii
FAM 15251	16.19	85.5	Propionibacterium freudenreichii
FAM 15273	14.4	85.5	Propionibacterium freudenreichii
FAM 15273	14.52	85.7	Propionibacterium freudenreichii
FAM 15274	14.42	85.5	Propionibacterium freudenreichii
FAM 15274	14.31	85.5	Propionibacterium freudenreichii
FAM 15302	15.9	85.5	Propionibacterium freudenreichii
FAM 15302	15.82	85.5	Propionibacterium freudenreichii
FAM 15312	16.79	85.5	Propionibacterium freudenreichii
FAM 15312	16.4	85.5	Propionibacterium freudenreichii
FAM 15318	14.75	85.5	Propionibacterium freudenreichii
FAM 15318	14.6	85.5	Propionibacterium freudenreichii
FAM 15329	14.79	85.5	Propionibacterium freudenreichii
FAM 15329	14.8	85.5	Propionibacterium freudenreichii
FAM 15346	17.46	85.5	Propionibacterium freudenreichii
FAM 15346	17.6	85.5	Propionibacterium freudenreichii
FAM 15348	14.91	85.5	Propionibacterium freudenreichii
FAM 15348	14.67	85.5	Propionibacterium freudenreichii
FAM 15354	14.34	85.5	Propionibacterium freudenreichii
FAM 15354	14.52	85.5	Propionibacterium freudenreichii
FAM 15381	14.76	85.5	Propionibacterium freudenreichii
FAM 15381	14.66	85.5	Propionibacterium freudenreichii
FAM 15405	14.83	85.5	Propionibacterium freudenreichii
FAM 15405	14.91	85.5	Propionibacterium freudenreichii
FAM 15407	15.19	85.5	Propionibacterium freudenreichii
FAM 15407	15.04	85.5	Propionibacterium freudenreichii
NTC
NTC
NTC
Pdacidi_asnS
Strain	Ct	Tm	Species
DSM 20284	11.29	78.8	Pediococcus acidilactici
DSM 20284	11.07	79	Pediococcus acidilactici
FAM 13875	11.2	79	Pediococcus acidilactici
FAM 13875	11.14	79	Pediococcus acidilactici
FAM 13881	12.38	78.8	Pediococcus acidilactici
FAM 13881	12.37	78.8	Pediococcus acidilactici
FAM 17411	11.67	79.5	Pediococcus acidilactici
FAM 17411	11.88	79.5	Pediococcus acidilactici
FAM 17708	11.74	78.8	Pediococcus acidilactici
FAM 17708	11.57	78.8	Pediococcus acidilactici
FAM 18987	11.35	78.8	Pediococcus acidilactici
FAM 18987	11.47	78.8	Pediococcus acidilactici
FAM 18988	11.54	78.8	Pediococcus acidilactici
FAM 18988	11.41	79	Pediococcus acidilactici
FAM 19071	12.08	79	Pediococcus acidilactici
FAM 19071	12.04	78.8	Pediococcus acidilactici
FAM 19158	10.64	79.5	Pediococcus acidilactici
FAM 19158	10.72	79.5	Pediococcus acidilactici
FAM 19324	11.55	78.8	Pediococcus acidilactici
FAM 19324	11.63	78.8	Pediococcus acidilactici
FAM 19475	12.78	78.8	Pediococcus acidilactici
FAM 19475	12.69	78.8	Pediococcus acidilactici
FAM 19612	11.23	78.8	Pediococcus acidilactici
FAM 19612	11.2	78.8	Pediococcus acidilactici
FAM 19641	12.06	78.7	Pediococcus acidilactici
FAM 19641	12.14	78.8	Pediococcus acidilactici
FAM 19852	11.53	78.8	Pediococcus acidilactici
FAM 19852	11.61	78.8	Pediococcus acidilactici
FAM 19882	12.01	78.7	Pediococcus acidilactici
FAM 19882	11.99	78.8	Pediococcus acidilactici
FAM 20284	11.33	78.8	Pediococcus acidilactici
FAM 20284	11.27	78.8	Pediococcus acidilactici
FAM 20325	11.52	78.8	Pediococcus acidilactici
FAM 20325	11.48	78.8	Pediococcus acidilactici
FAM 20557	11.44	78.8	Pediococcus acidilactici
FAM 20557	11.49	78.8	Pediococcus acidilactici
FAM 20623	11.57	78.8	Pediococcus acidilactici
FAM 20623	11.4	79	Pediococcus acidilactici
FAM 22234	11.34	78.8	Pediococcus acidilactici
FAM 22234	11.41	78.8	Pediococcus acidilactici
NTC
NTC
NTC
Pdpento_prmC
Strain	Ct	Tm	Species
DSM 20336	11.57	78	Pediococcus pentosaceus
DSM 20336	11.72	78	Pediococcus pentosaceus
DSM 20333	10.82	78.5	Pediococcus pentosaceus
DSM 20333	10.75	78.5	Pediococcus pentosaceus
FAM 13073	12.77	78.5	Pediococcus pentosaceus
FAM 13073	12.65	78.5	Pediococcus pentosaceus
FAM 13874	13.49	78.5	Pediococcus pentosaceus
FAM 13874	13.53	78.5	Pediococcus pentosaceus
FAM 17622	12.9	78.5	Pediococcus pentosaceus
FAM 17622	12.78	78.5	Pediococcus pentosaceus
FAM 18047	11.52	78.5	Pediococcus pentosaceus
FAM 18047	11.36	78.5	Pediococcus pentosaceus
FAM 18048	11.61	78.5	Pediococcus pentosaceus
FAM 18048	11.4	78.5	Pediococcus pentosaceus
FAM 18049	11.33	78.5	Pediococcus pentosaceus
FAM 18049	11.46	78.5	Pediococcus pentosaceus
FAM 18051	11.42	78.5	Pediococcus pentosaceus
FAM 18051	11.32	78.5	Pediococcus pentosaceus
FAM 18321	12.43	78.5	Pediococcus pentosaceus
FAM 18321	12.38	78.5	Pediococcus pentosaceus
FAM 18327	12.68	78.5	Pediococcus pentosaceus
FAM 18327	12.68	78.5	Pediococcus pentosaceus
FAM 18747	13.46	78.5	Pediococcus pentosaceus
FAM 18747	13.5	78.5	Pediococcus pentosaceus
FAM 18813	14.37	78.5	Pediococcus pentosaceus
FAM 18909	11.75	78.5	Pediococcus pentosaceus
FAM 18813	14.22	78.5	Pediococcus pentosaceus
FAM 18909	12.02	78.5	Pediococcus pentosaceus
FAM 18965	13.51	78.5	Pediococcus pentosaceus
FAM 18965	13.18	78.5	Pediococcus pentosaceus
FAM 19052	13.23	78.5	Pediococcus pentosaceus
FAM 19052	13.15	78.5	Pediococcus pentosaceus
FAM 19132	13.57	78.5	Pediococcus pentosaceus
FAM 19132	13.5	78.5	Pediococcus pentosaceus
FAM 19144	12.95	78.5	Pediococcus pentosaceus
FAM 19144	13.14	78.5	Pediococcus pentosaceus
FAM 19161	14.22	78.5	Pediococcus pentosaceus
FAM 19161	14.12	78.5	Pediococcus pentosaceus
FAM 19164	12.94	78.5	Pediococcus pentosaceus
FAM 19164	12.86	78.5	Pediococcus pentosaceus
FAM 19167	14.21	78.5	Pediococcus pentosaceus
FAM 19167	14.05	78.5	Pediococcus pentosaceus
FAM 19169	12.56	78.5	Pediococcus pentosaceus
FAM 19169	12.65	78.5	Pediococcus pentosaceus
FAM 20650	13.08	78.5	Pediococcus pentosaceus
FAM 20650	13.02	78.5	Pediococcus pentosaceus
FAM 22491	12.05	78.5	Pediococcus pentosaceus
FAM 22491	12.13	78.5	Pediococcus pentosaceus
DSM 20280	11.95	78.5	Pediococcus pentosaceus
DSM 20280	11.93	78.5	Pediococcus pentosaceus
NTC
NTC
NTC
Sctherm_yeeO
Strain	Ct	Tm	Species
DSM 20617	12.74	79	Streptococcus thermophilus
DSM 20617	12.72	79	Streptococcus thermophilus
FAM 1709	14.4	79	Streptococcus thermophilus
FAM 1709	14.17	79	Streptococcus thermophilus
FAM 1832	12.82	79	Streptococcus thermophilus
FAM 1832	12.79	79	Streptococcus thermophilus
FAM 10792	14.64	79	Streptococcus thermophilus
FAM 10792	14.68	78.8	Streptococcus thermophilus
FAM 12250	13.04	79	Streptococcus thermophilus
FAM 12250	13.03	79	Streptococcus thermophilus
FAM 12267	13.66	79	Streptococcus thermophilus
FAM 12267	13.58	79	Streptococcus thermophilus
FAM 12282	14.06	79	Streptococcus thermophilus
FAM 12282	13.43	79	Streptococcus thermophilus
FAM 12283	14.52	79	Streptococcus thermophilus
FAM 12283	14.64	78.7	Streptococcus thermophilus
FAM 13031	12.64	78.2	Streptococcus thermophilus
FAM 13031	12.7	78.5	Streptococcus thermophilus
FAM 13037	14.68	79	Streptococcus thermophilus
FAM 13037	14.55	79	Streptococcus thermophilus
FAM 13040	14.64	79	Streptococcus thermophilus
FAM 13040	14.48	79	Streptococcus thermophilus
FAM 16829	15.41	79	Streptococcus thermophilus
FAM 16829	15.43	79	Streptococcus thermophilus
FAM 16834	12.62	79	Streptococcus thermophilus
FAM 16834	12.49	79	Streptococcus thermophilus
FAM 16848	13.82	79	Streptococcus thermophilus
FAM 16848	13.79	79	Streptococcus thermophilus
FAM 19116	14.38	79	Streptococcus thermophilus
FAM 19116	14.5	79	Streptococcus thermophilus
FAM 20700	14.54	79	Streptococcus thermophilus
FAM 20700	14.57	78.8	Streptococcus thermophilus
FAM 21476	13.86	79	Streptococcus thermophilus
FAM 21476	13.88	79	Streptococcus thermophilus
FAM 21486	13.3	79	Streptococcus thermophilus
FAM 21486	13.39	79	Streptococcus thermophilus
FAM 22122	14.71	79	Streptococcus thermophilus
FAM 22122	14.51	79	Streptococcus thermophilus
FAM 22159	12.91	79	Streptococcus thermophilus
FAM 22159	12.7	78.7	Streptococcus thermophilus
FAM 22182	12.84	78.7	Streptococcus thermophilus
FAM 22182	12.82	79	Streptococcus thermophilus
FAM 22201	14.14	79	Streptococcus thermophilus
FAM 22201	13.95	79	Streptococcus thermophilus
FAM 22275	13.81	79	Streptococcus thermophilus
FAM 22275	13.8	79	Streptococcus thermophilus
FAM 22755	12.64	78.3	Streptococcus thermophilus
FAM 22755	12.65	78.2	Streptococcus thermophilus
FAM 22756	13.24	78.3	Streptococcus thermophilus
FAM 22756	13.26	78.3	Streptococcus thermophilus
NTC
NTC
NTC	29.13	77.5
