# Supplementary material for: Development of a High-Throughput Microfluidic qPCR System for the Quantitative Determination of Quality-Relevant Bacteria in Cheese
Source: Front Microbiol. 2021 Jan 7;11:619166. doi: 10.3389/fmicb.2020.619166 (PMC7817891; doi:10.3389/fmicb.2020.619166)
Supplement: Supplementary file 7 [file Table_1.XLSX]

## Sheet: Primer
Primer pairs used in the study
Species	Primer	Sequence 5’-3’	Amplicon size (bp)	Reference
Clostridium tyrobutyricum	Cltyrob_g4184-F	TGTCCATCTTATCATCAATGGGT	111	This study
	Cltyrob_g4184-R	CACCATTGCCTAAATCTCCAAGA
Enterococcus durans	Ecduran_g1414-F	ACACTTGGATCACATTAGGATTGA	88	This study
	Ecduran_g1414-R	TCATAGCTTAACTTCCTCGTAACT
Enterococcus faecalis	Ecfaeca_acuI-F	TCATTTCAAGCATTTACGTTAAGAGA	73	(Dreier et al. 2020)
	Ecfaeca_acuI-R	CGTCTAAAGTAATGGTTTCTAGTTGA
Enterococcus faecium	Ecfaeci_cysS-F	GCAGCCACCAATTTACAACGA	86	(Dreier et al. 2020)
	Ecfaeci_cysS-R	TCATCTGCCAAATTCTCTGAGG
Levilactobacillus brevis	Lbbrevi_g2037-3F	TGAGGCCAGTAGTACGGTT	114	This study
	Lbbrevi_g2037-3R	CTACCAGAGTCCATCGCATG
Lacticaseibacillus casei	Lbcasei_g4591-F	GCCTCACCAAGTATCAGACACT	74	This study
	Lbcasei_g4591-R	CACATTGTGTTCATGGAGCTG
Loigolactobacillus coryniformis	Lbcoryn_aroE-F	GACAGCTCGGACATCCTACG	83	This study
	Lbcoryn_aroE-R	AGCGCCAGTCCATAGTTTGT
Latilactobacillus curvatus	Lbcurva_g1171-F	CAACTTTGATGCGTGAGTTAGA	86	This study
	Lbcurva_g1171-R	TCTATTTCGTTCGTATTCAGCCT
Lactobacillus delbrueckii	Lbdelbr_g3904-F	AAGAAGAAGCGCCCTACCTG	87	This study
	Lbdelbr_g3904-R	GCTGCCAGGCTCTAGTAAAGT
Limosilactobacillus fermentum	Lbferme_coiA-F	GGTTATCAGCAAGTAGGAGTGG	167	This study
	Lbferme_coiA-R	ATTGGCTGTAGGTAGTCTAACTG
Lactobacillus helveticus	LbhelvF1 (pheS)	AGGTTCAAAGCATCCAATCAATATT	89	(Moser et al. 2017) / This study
	LbhelvR (pheS)	TTTCGGGACCTTGCACTACTTTA
Lentilactobacillus parabuchneri	Lbparab_g519-F	TGGATCTGAAATGTCGCATCG	75	This study
	Lbparab_g519-R	AGTGTTGACCAGGTGTAATGT
Lacticaseibacillus paracasei	Lbparac_mutS2-F	GGCAGGTTCAACTAGGCATTT	111	This study
	Lbparac_mutS2-R	CGCCACTTACTTTGACAACCG
Lactiplantibacillus paraplantarum	Lbparap_g4429-F	TTTATCGCGCTGCACTGAAC	99	This study
	Lbparap_g4429-R	TTAGGCCGAGCTTCAGAACG
Lactiplantibacillus plantarum	Lbplant_mutY-F	TGATGATTACCAACCTGAAGAACT	70	This study
	Lbplant_mutY-R	CTGGAGCTGATATTCACGTTTAAA
Lacticaseibacillus rhamnosus	Lbrhamn_trpD-F	CTGGGAAGGCACGTGAAGAATTA	70	This study
	Lbrhamn_trpD-R	CATGCCACCACATCCTTACGTTT
Latilactobacillus sakei	Lbsakei_g605-F	TCAGTCGATTAAGAAGGTAGTGGT	88	This study
	Lbsakei_g605-R	ATTGTGAATGACCGTTTGTGG
Lactococcus lactis subsp. cremoris	Lclaccre_mtlD-2F	GGAAGGTTTACAGCACAAAGAGATT	145	This study
	Lclaccre_mtlD-2R	AGCAAAGCGAGAGATAATCATTTGA
Lactococcus lactis subsp. lactis	Lclaclac_tenA-F	GGTCGCCCAATCCTTTGTATC	71	This study
	Lclaclac_tenA-R	TGCGATTTGGACGGTAGCTT
Leuconostoc mesenteroides	Lnmesen_purL-F	ATGATGAGGACGAGTTAGCAG	92	This study
	Lnmesen_purL-R	TCCACCTTCAGATAAATCATGCG
Pediococcus acidilactici	Pdacidi_asnS-F	GCCATCCACGAATTCCTCCA	80	(Dreier et al. 2020)
	Pdacidi_asnS-R	GCACCTTCCGTATCACTAGAAGT
Pediococcus pentosaceus	Pdpento_prmC-F	TGGTTATCGTCAAGGTACGGA	108	This study
	Pdpento_prmC-R	ACCCAAAGAATTCGATCGTGT
Propionibacterium freudenreichii	Prfreud_g4997-F	ATCCTCCCGCCCTACTTCTT	78	This study
	Prfreud_g4997-R	GGCCAGTCCCATGTGAATGA
Streptococcus thermophilus	Sctherm_yeeO-F	TCGTCTTGGGTCTACTCTCCA	72	This study
	Sctherm_yeeO-R	TCACAGATTGCTCAGTTCCCA
References
Dreier, M., Berthoud, H., Shani, N., Wechsler, D., and Junier, P. (2020). SpeciesPrimer: a bioinformatics pipeline dedicated to the design of qPCR primers for the quantification of bacterial species. PeerJ 8, e8544. doi: 10.7717/peerj.8544.
Moser, A., Berthoud, H., Eugster, E., Meile, L., and Irmler, S. (2017). Detection and enumeration of Lactobacillus helveticus in dairy products. International Dairy Journal 68, 52-59. doi: 10.1016/j.idairyj.2016.12.007.
