# Supplementary material for: Development of a High-Throughput Microfluidic qPCR System for the Quantitative Determination of Quality-Relevant Bacteria in Cheese
Source: Front Microbiol. 2021 Jan 7;11:619166. doi: 10.3389/fmicb.2020.619166 (PMC7817891; doi:10.3389/fmicb.2020.619166)
Supplement: Supplementary file 8 [file Table_2.XLSX]

## Sheet: ModelCheese_adjuncts
DNA Sample No.	Adjunct culture	Strains	Medium	Cultivation conditions (Temperature, Duration, Condition)	Production day	Cheese No.
S01	Control (day 1)				1	1
S02	Levilactobacillus brevis	DSM 20054T FAM 23126	MRS broth	37°C, 1 d, aerobic	1	3
S03	Lacticaseibacillus casei	ATCC 393T FAM 20446	MRS broth	30°C, 1 d, aerobic	1	5
S04	Loigolactobacillus coryniformis	DSM 20001T FAM 20761	MRS broth	30°C, 1 d, aerobic	1	6
S05	Latilactobacillus curvatus	DSM 20019T FAM 18731	MRS broth	30°C, 1 d, aerobic	1	8
S06	Control (day 2)				2	9
S07	Lactobacillus helveticus	DSM 20075 FAM 19190	MRS broth	37°C, 1 d, aerobic	2	11
S08	Lentilactobacillus parabuchneri	DSM 5707T FAM 21731	MRS broth	37°C, 2 d, aerobic	2	12
S09	Lacticaseibacillus paracasei	DSM 5622 FAM 18133	MRS broth	30°C, 1 d, aerobic	2	14
S10	Lactiplantibacillus plantarum	DSM 20174T FAM 20642	MRS broth	30°C, 1 d, aerobic	2	16
S11	Control (day 3)				3	17
S12	Lacticaseibacillus rhamnosus	DSM 20021 FAM 19984	MRS broth	30°C, 1 d, aerobic	3	18
S13	Latilactobacillus sakei	DSM 20017T FAM 14960	MRS broth	30°C, 1 d, aerobic	3	19
S14	Leuconostoc mesenteroides	DSM 20346 FAM 24147	MRS broth	30°C, 1 d, aerobic	3	21
S15	Pediococcus acidilactici	DSM 20284T FAM 19158	MRS broth	37°C, 1 d, aerobic	3	22
S16	Pediococcus pentosaceus	DSM 20336T FAM 19161	MRS broth	37°C, 1 d, aerobic	3	23
S17	Control (day 4)				4	25
S18	Propionibacterium freudenreichii	DSM 20271T FAM 15217.1	MRS-lactose broth	30°C, 3 d, anaerobic	4	28
S19	Limosilactobacillus fermentum	DSM 20052T FAM 20347	MRS broth	37°C, 1 d, aerobic	4	32
MRS: De Man, J.C., M. Rogosa, and M.E. Sharpe. A medium for the cultivation of lactobacilli. Journal of Applied Bacteriology, 1960. 23(1): p. 130-135.
MRS-lactose: MRS with 2 % lactose instead of 2% glucose
