# Supplementary material for: Development of a High-Throughput Microfluidic qPCR System for the Quantitative Determination of Quality-Relevant Bacteria in Cheese
Source: Front Microbiol. 2021 Jan 7;11:619166. doi: 10.3389/fmicb.2020.619166 (PMC7817891; doi:10.3389/fmicb.2020.619166)
Supplement: Supplementary file 9 [file Table_3.XLSX]

## Sheet: PeakDetectionRanges
Peak detection ranges for the melting curve analysis by the Real-Time PCR Analysis Software (Fluidigm)
Primer pair	Min	Max
Cltyrob_g4184	76.5	80
Ecduran_g1414	77	81
Ecfaeca_acuI	72	75
Ecfaeci_cysS	77	81
Lbbrevi_g2037-3	79	83
Lbcasei_g4591	80	84
Lbcoryn_aroE	79	83
Lbcurva_g1171	79	83
Lbdelbr_g3904	81	85
Lbferme_coiA	84	88
Lbhelve_pheS	75	79
Lbparab_g519	78	82
Lbparac_mutS2	80.5	84.5
Lbparap_g4429	80	84
Lbplant_mutY	73	77
Lbrhamn_trpD	79	83
Lbsakei_g605	79	83
Lclaccre_mtlD-2	78	82
Lclaclac_tenA	77	81
Lnmesen_purL	79	83
Pdacidi_asnS	76	79
Pdpento_prmC	75	79
Prfreud_g4997	83	86
Sctherm_yeeO	75	79
